# Supplementary material for: ASPP2 maintains the integrity of mechanically stressed pseudostratified epithelia during morphogenesis
Source: Nat Commun. 2022 Feb 17;13:941. doi: 10.1038/s41467-022-28590-4 (PMC8854694; doi:10.1038/s41467-022-28590-4)
Supplement: Supplementary file 9 — Source Data [file 41467_2022_28590_MOESM9_ESM.zip]

Archive with 18 entries (18 files):
- Source data/Figure 1a source data.xlsx
- Source data/Figure 2c source data.xlsx
- Source data/Figure 4cd and Figure S3 source data.xlsx
- Source data/Figure 5a source data.xlsx
- Source data/Figure 5c source data.xlsx
- Source data/Figure 6b source data.xlsx
- Source data/Figure 7d source data.xlsx
- Source data/Figure 7e source data.xlsx
- Source data/Figure 7i source data.xlsx
- Source data/Figure 9b and e source data.xlsx
- Source data/Figure 9c and d source data.xlsx
- Source data/Figure 9g source data.xlsx
- Source data/Figure S2f source data.xlsx
- Source data/Figure S5 source data.xlsx
- Source data/Figure S6h source data.xlsx
- Source data/Figure S6i source data.xlsx
- Source data/Figure S7a source data.xlsx
- Source data/Figure S7c soure data.xlsx
