# Supplementary material for: ASPP2 maintains the integrity of mechanically stressed pseudostratified epithelia during morphogenesis
Source: Nat Commun. 2022 Feb 17;13:941. doi: 10.1038/s41467-022-28590-4 (PMC8854694; doi:10.1038/s41467-022-28590-4)
Supplement: Supplementary file 9 — Source Data [file 41467_2022_28590_MOESM9_ESM.zip › Source data/Figure 1a source data.xlsx]

## Sheet: Sheet1
Distance (nm)	MeasurementNr	SignalType	AB_Intensity (grey levels)
0	Measurement1	ASPP2	66
104.517	Measurement1	ASPP2	56
209.035	Measurement1	ASPP2	138
313.552	Measurement1	ASPP2	67
418.069	Measurement1	ASPP2	45
522.587	Measurement1	ASPP2	40
627.104	Measurement1	ASPP2	107
731.621	Measurement1	ASPP2	128
836.139	Measurement1	ASPP2	128
940.656	Measurement1	ASPP2	161
1045.17	Measurement1	ASPP2	98
1149.69	Measurement1	ASPP2	113
1254.21	Measurement1	ASPP2	103
1358.73	Measurement1	ASPP2	221
1463.24	Measurement1	ASPP2	327
1567.76	Measurement1	ASPP2	818
1672.28	Measurement1	ASPP2	1205
1776.79	Measurement1	ASPP2	1184
1881.31	Measurement1	ASPP2	1566
1985.83	Measurement1	ASPP2	1100
2090.35	Measurement1	ASPP2	1100
2194.86	Measurement1	ASPP2	598
2299.38	Measurement1	ASPP2	488
2403.9	Measurement1	ASPP2	445
2508.42	Measurement1	ASPP2	289
2612.93	Measurement1	ASPP2	266
2717.45	Measurement1	ASPP2	155
2821.97	Measurement1	ASPP2	143
2926.49	Measurement1	ASPP2	175
3031	Measurement1	ASPP2	135
3135.52	Measurement1	ASPP2	202
3240.04	Measurement1	ASPP2	110
3344.55	Measurement1	ASPP2	110
3449.07	Measurement1	ASPP2	127
3553.59	Measurement1	ASPP2	73
3658.11	Measurement1	ASPP2	125
3762.62	Measurement1	ASPP2	161
3867.14	Measurement1	ASPP2	134
3971.66	Measurement1	ASPP2	198
4076.18	Measurement1	ASPP2	211
4180.69	Measurement1	ASPP2	143
4285.21	Measurement1	ASPP2	153
4389.73	Measurement1	ASPP2	113
4494.24	Measurement1	ASPP2	149
4598.76	Measurement1	ASPP2	149
4703.28	Measurement1	ASPP2	187
4807.8	Measurement1	ASPP2	198
4912.31	Measurement1	ASPP2	198
5016.83	Measurement1	ASPP2	87
5121.35	Measurement1	ASPP2	97
5225.87	Measurement1	ASPP2	74
5330.38	Measurement1	ASPP2	152
5434.9	Measurement1	ASPP2	104
5539.42	Measurement1	ASPP2	146
5643.94	Measurement1	ASPP2	81
5748.45	Measurement1	ASPP2	74
5852.97	Measurement1	ASPP2	80
5957.49	Measurement1	ASPP2	91
6062	Measurement1	ASPP2	95
6166.52	Measurement1	ASPP2	95
6271.04	Measurement1	ASPP2	67
6375.56	Measurement1	ASPP2	61
6480.07	Measurement1	ASPP2	77
6584.59	Measurement1	ASPP2	80
6689.11	Measurement1	ASPP2	52
6793.63	Measurement1	ASPP2	56
6898.14	Measurement1	ASPP2	107
7002.66	Measurement1	ASPP2	168
7107.18	Measurement1	ASPP2	96
7211.7	Measurement1	ASPP2	107
7316.21	Measurement1	ASPP2	106
0	Measurement2	ASPP2	159
104.517	Measurement2	ASPP2	174
209.035	Measurement2	ASPP2	251
313.552	Measurement2	ASPP2	153
418.069	Measurement2	ASPP2	213
522.587	Measurement2	ASPP2	203
627.104	Measurement2	ASPP2	207
731.621	Measurement2	ASPP2	195
836.139	Measurement2	ASPP2	121
940.656	Measurement2	ASPP2	224
1045.17	Measurement2	ASPP2	254
1149.69	Measurement2	ASPP2	271
1254.21	Measurement2	ASPP2	412
1358.73	Measurement2	ASPP2	628
1463.24	Measurement2	ASPP2	735
1567.76	Measurement2	ASPP2	743
1672.28	Measurement2	ASPP2	932
1776.79	Measurement2	ASPP2	1262
1881.31	Measurement2	ASPP2	1389
1985.83	Measurement2	ASPP2	1093
2090.35	Measurement2	ASPP2	628
2194.86	Measurement2	ASPP2	685
2299.38	Measurement2	ASPP2	639
2403.9	Measurement2	ASPP2	441
2508.42	Measurement2	ASPP2	322
2612.93	Measurement2	ASPP2	274
2717.45	Measurement2	ASPP2	231
2821.97	Measurement2	ASPP2	262
2926.49	Measurement2	ASPP2	166
3031	Measurement2	ASPP2	124
3135.52	Measurement2	ASPP2	87
3240.04	Measurement2	ASPP2	130
3344.55	Measurement2	ASPP2	155
3449.07	Measurement2	ASPP2	115
3553.59	Measurement2	ASPP2	176
3658.11	Measurement2	ASPP2	82
3762.62	Measurement2	ASPP2	135
3867.14	Measurement2	ASPP2	166
3971.66	Measurement2	ASPP2	61
4076.18	Measurement2	ASPP2	82
4180.69	Measurement2	ASPP2	104
4285.21	Measurement2	ASPP2	113
4389.73	Measurement2	ASPP2	76
4494.24	Measurement2	ASPP2	74
4598.76	Measurement2	ASPP2	89
4703.28	Measurement2	ASPP2	167
4807.8	Measurement2	ASPP2	150
4912.31	Measurement2	ASPP2	92
5016.83	Measurement2	ASPP2	119
5121.35	Measurement2	ASPP2	114
5225.87	Measurement2	ASPP2	171
5330.38	Measurement2	ASPP2	306
5434.9	Measurement2	ASPP2	349
5539.42	Measurement2	ASPP2	310
5643.94	Measurement2	ASPP2	273
5748.45	Measurement2	ASPP2	239
5852.97	Measurement2	ASPP2	138
5957.49	Measurement2	ASPP2	169
6062	Measurement2	ASPP2	277
6166.52	Measurement2	ASPP2	132
6271.04	Measurement2	ASPP2	142
6375.56	Measurement2	ASPP2	153
6480.07	Measurement2	ASPP2	118
6584.59	Measurement2	ASPP2	71
6689.11	Measurement2	ASPP2	87
6793.63	Measurement2	ASPP2	84
6898.14	Measurement2	ASPP2	72
7002.66	Measurement2	ASPP2	115
7107.18	Measurement2	ASPP2	113
7211.7	Measurement2	ASPP2	124
7316.21	Measurement2	ASPP2	131
0	Measurement3	ASPP2	111
104.517	Measurement3	ASPP2	106
209.035	Measurement3	ASPP2	91
313.552	Measurement3	ASPP2	165
418.069	Measurement3	ASPP2	133
522.587	Measurement3	ASPP2	177
627.104	Measurement3	ASPP2	247
731.621	Measurement3	ASPP2	241
836.139	Measurement3	ASPP2	311
940.656	Measurement3	ASPP2	350
1045.17	Measurement3	ASPP2	374
1149.69	Measurement3	ASPP2	540
1254.21	Measurement3	ASPP2	432
1358.73	Measurement3	ASPP2	723
1463.24	Measurement3	ASPP2	615
1567.76	Measurement3	ASPP2	811
1672.28	Measurement3	ASPP2	1077
1776.79	Measurement3	ASPP2	1440
1881.31	Measurement3	ASPP2	1523
1985.83	Measurement3	ASPP2	1282
2090.35	Measurement3	ASPP2	1508
2194.86	Measurement3	ASPP2	1219
2299.38	Measurement3	ASPP2	1150
2403.9	Measurement3	ASPP2	1152
2508.42	Measurement3	ASPP2	1366
2612.93	Measurement3	ASPP2	1343
2717.45	Measurement3	ASPP2	1058
2821.97	Measurement3	ASPP2	834
2926.49	Measurement3	ASPP2	624
3031	Measurement3	ASPP2	645
3135.52	Measurement3	ASPP2	799
3240.04	Measurement3	ASPP2	748
3344.55	Measurement3	ASPP2	668
3449.07	Measurement3	ASPP2	535
3553.59	Measurement3	ASPP2	636
3658.11	Measurement3	ASPP2	636
3762.62	Measurement3	ASPP2	474
3867.14	Measurement3	ASPP2	411
3971.66	Measurement3	ASPP2	508
4076.18	Measurement3	ASPP2	374
4180.69	Measurement3	ASPP2	374
4285.21	Measurement3	ASPP2	398
4389.73	Measurement3	ASPP2	423
4494.24	Measurement3	ASPP2	428
4598.76	Measurement3	ASPP2	163
4703.28	Measurement3	ASPP2	163
4807.8	Measurement3	ASPP2	158
4912.31	Measurement3	ASPP2	108
5016.83	Measurement3	ASPP2	128
5121.35	Measurement3	ASPP2	154
5225.87	Measurement3	ASPP2	154
5330.38	Measurement3	ASPP2	91
5434.9	Measurement3	ASPP2	181
5539.42	Measurement3	ASPP2	171
5643.94	Measurement3	ASPP2	227
5748.45	Measurement3	ASPP2	227
5852.97	Measurement3	ASPP2	225
5957.49	Measurement3	ASPP2	108
6062	Measurement3	ASPP2	102
6166.52	Measurement3	ASPP2	142
6271.04	Measurement3	ASPP2	142
6375.56	Measurement3	ASPP2	113
6480.07	Measurement3	ASPP2	173
6584.59	Measurement3	ASPP2	161
6689.11	Measurement3	ASPP2	182
6793.63	Measurement3	ASPP2	182
6898.14	Measurement3	ASPP2	69
7002.66	Measurement3	ASPP2	153
7107.18	Measurement3	ASPP2	215
7211.7	Measurement3	ASPP2	163
7316.21	Measurement3	ASPP2	163
0	Measurement4	ASPP2	84
104.517	Measurement4	ASPP2	69
209.035	Measurement4	ASPP2	188
313.552	Measurement4	ASPP2	83
418.069	Measurement4	ASPP2	44
522.587	Measurement4	ASPP2	45
627.104	Measurement4	ASPP2	50
731.621	Measurement4	ASPP2	47
836.139	Measurement4	ASPP2	63
940.656	Measurement4	ASPP2	105
1045.17	Measurement4	ASPP2	123
1149.69	Measurement4	ASPP2	182
1254.21	Measurement4	ASPP2	170
1358.73	Measurement4	ASPP2	348
1463.24	Measurement4	ASPP2	603
1567.76	Measurement4	ASPP2	1173
1672.28	Measurement4	ASPP2	1467
1776.79	Measurement4	ASPP2	1554
1881.31	Measurement4	ASPP2	1682
1985.83	Measurement4	ASPP2	1536
2090.35	Measurement4	ASPP2	1414
2194.86	Measurement4	ASPP2	942
2299.38	Measurement4	ASPP2	720
2403.9	Measurement4	ASPP2	569
2508.42	Measurement4	ASPP2	330
2612.93	Measurement4	ASPP2	258
2717.45	Measurement4	ASPP2	184
2821.97	Measurement4	ASPP2	188
2926.49	Measurement4	ASPP2	83
3031	Measurement4	ASPP2	90
3135.52	Measurement4	ASPP2	117
3240.04	Measurement4	ASPP2	105
3344.55	Measurement4	ASPP2	104
3449.07	Measurement4	ASPP2	119
3553.59	Measurement4	ASPP2	182
3658.11	Measurement4	ASPP2	97
3762.62	Measurement4	ASPP2	123
3867.14	Measurement4	ASPP2	172
3971.66	Measurement4	ASPP2	161
4076.18	Measurement4	ASPP2	215
4180.69	Measurement4	ASPP2	102
4285.21	Measurement4	ASPP2	113
4389.73	Measurement4	ASPP2	103
4494.24	Measurement4	ASPP2	93
4598.76	Measurement4	ASPP2	116
4703.28	Measurement4	ASPP2	150
4807.8	Measurement4	ASPP2	91
4912.31	Measurement4	ASPP2	97
5016.83	Measurement4	ASPP2	132
5121.35	Measurement4	ASPP2	211
5225.87	Measurement4	ASPP2	121
5330.38	Measurement4	ASPP2	154
5434.9	Measurement4	ASPP2	132
5539.42	Measurement4	ASPP2	109
5643.94	Measurement4	ASPP2	115
5748.45	Measurement4	ASPP2	125
5852.97	Measurement4	ASPP2	91
5957.49	Measurement4	ASPP2	83
6062	Measurement4	ASPP2	102
6166.52	Measurement4	ASPP2	93
6271.04	Measurement4	ASPP2	195
6375.56	Measurement4	ASPP2	216
6480.07	Measurement4	ASPP2	201
6584.59	Measurement4	ASPP2	209
6689.11	Measurement4	ASPP2	176
6793.63	Measurement4	ASPP2	151
6898.14	Measurement4	ASPP2	153
7002.66	Measurement4	ASPP2	204
7107.18	Measurement4	ASPP2	122
7211.7	Measurement4	ASPP2	112
7316.21	Measurement4	ASPP2	211
0	Measurement5	ASPP2	81
104.517	Measurement5	ASPP2	84
209.035	Measurement5	ASPP2	116
313.552	Measurement5	ASPP2	54
418.069	Measurement5	ASPP2	68
522.587	Measurement5	ASPP2	114
627.104	Measurement5	ASPP2	97
731.621	Measurement5	ASPP2	100
836.139	Measurement5	ASPP2	174
940.656	Measurement5	ASPP2	116
1045.17	Measurement5	ASPP2	174
1149.69	Measurement5	ASPP2	174
1254.21	Measurement5	ASPP2	246
1358.73	Measurement5	ASPP2	281
1463.24	Measurement5	ASPP2	561
1567.76	Measurement5	ASPP2	982
1672.28	Measurement5	ASPP2	1196
1776.79	Measurement5	ASPP2	1310
1881.31	Measurement5	ASPP2	1761
1985.83	Measurement5	ASPP2	1138
2090.35	Measurement5	ASPP2	900
2194.86	Measurement5	ASPP2	557
2299.38	Measurement5	ASPP2	596
2403.9	Measurement5	ASPP2	406
2508.42	Measurement5	ASPP2	330
2612.93	Measurement5	ASPP2	287
2717.45	Measurement5	ASPP2	166
2821.97	Measurement5	ASPP2	175
2926.49	Measurement5	ASPP2	180
3031	Measurement5	ASPP2	129
3135.52	Measurement5	ASPP2	100
3240.04	Measurement5	ASPP2	83
3344.55	Measurement5	ASPP2	206
3449.07	Measurement5	ASPP2	206
3553.59	Measurement5	ASPP2	141
3658.11	Measurement5	ASPP2	100
3762.62	Measurement5	ASPP2	125
3867.14	Measurement5	ASPP2	107
3971.66	Measurement5	ASPP2	155
4076.18	Measurement5	ASPP2	158
4180.69	Measurement5	ASPP2	84
4285.21	Measurement5	ASPP2	151
4389.73	Measurement5	ASPP2	93
4494.24	Measurement5	ASPP2	148
4598.76	Measurement5	ASPP2	139
4703.28	Measurement5	ASPP2	108
4807.8	Measurement5	ASPP2	140
4912.31	Measurement5	ASPP2	140
5016.83	Measurement5	ASPP2	181
5121.35	Measurement5	ASPP2	92
5225.87	Measurement5	ASPP2	145
5330.38	Measurement5	ASPP2	195
5434.9	Measurement5	ASPP2	199
5539.42	Measurement5	ASPP2	309
5643.94	Measurement5	ASPP2	312
5748.45	Measurement5	ASPP2	290
5852.97	Measurement5	ASPP2	159
5957.49	Measurement5	ASPP2	218
6062	Measurement5	ASPP2	256
6166.52	Measurement5	ASPP2	233
6271.04	Measurement5	ASPP2	273
6375.56	Measurement5	ASPP2	212
6480.07	Measurement5	ASPP2	113
6584.59	Measurement5	ASPP2	171
6689.11	Measurement5	ASPP2	135
6793.63	Measurement5	ASPP2	109
6898.14	Measurement5	ASPP2	112
7002.66	Measurement5	ASPP2	224
7107.18	Measurement5	ASPP2	157
7211.7	Measurement5	ASPP2	140
7316.21	Measurement5	ASPP2	105
0	Measurement1	F-actin	44
104.517	Measurement1	F-actin	32
209.035	Measurement1	F-actin	43
313.552	Measurement1	F-actin	48
418.069	Measurement1	F-actin	38
522.587	Measurement1	F-actin	46
627.104	Measurement1	F-actin	56
731.621	Measurement1	F-actin	62
836.139	Measurement1	F-actin	62
940.656	Measurement1	F-actin	80
1045.17	Measurement1	F-actin	88
1149.69	Measurement1	F-actin	158
1254.21	Measurement1	F-actin	211
1358.73	Measurement1	F-actin	407
1463.24	Measurement1	F-actin	485
1567.76	Measurement1	F-actin	727
1672.28	Measurement1	F-actin	763
1776.79	Measurement1	F-actin	1083
1881.31	Measurement1	F-actin	1267
1985.83	Measurement1	F-actin	1248
2090.35	Measurement1	F-actin	1248
2194.86	Measurement1	F-actin	1006
2299.38	Measurement1	F-actin	674
2403.9	Measurement1	F-actin	597
2508.42	Measurement1	F-actin	485
2612.93	Measurement1	F-actin	427
2717.45	Measurement1	F-actin	386
2821.97	Measurement1	F-actin	366
2926.49	Measurement1	F-actin	329
3031	Measurement1	F-actin	316
3135.52	Measurement1	F-actin	318
3240.04	Measurement1	F-actin	265
3344.55	Measurement1	F-actin	265
3449.07	Measurement1	F-actin	210
3553.59	Measurement1	F-actin	235
3658.11	Measurement1	F-actin	188
3762.62	Measurement1	F-actin	209
3867.14	Measurement1	F-actin	197
3971.66	Measurement1	F-actin	169
4076.18	Measurement1	F-actin	177
4180.69	Measurement1	F-actin	226
4285.21	Measurement1	F-actin	267
4389.73	Measurement1	F-actin	305
4494.24	Measurement1	F-actin	287
4598.76	Measurement1	F-actin	287
4703.28	Measurement1	F-actin	296
4807.8	Measurement1	F-actin	215
4912.31	Measurement1	F-actin	215
5016.83	Measurement1	F-actin	91
5121.35	Measurement1	F-actin	74
5225.87	Measurement1	F-actin	61
5330.38	Measurement1	F-actin	68
5434.9	Measurement1	F-actin	50
5539.42	Measurement1	F-actin	73
5643.94	Measurement1	F-actin	57
5748.45	Measurement1	F-actin	56
5852.97	Measurement1	F-actin	49
5957.49	Measurement1	F-actin	56
6062	Measurement1	F-actin	68
6166.52	Measurement1	F-actin	68
6271.04	Measurement1	F-actin	49
6375.56	Measurement1	F-actin	71
6480.07	Measurement1	F-actin	72
6584.59	Measurement1	F-actin	50
6689.11	Measurement1	F-actin	68
6793.63	Measurement1	F-actin	65
6898.14	Measurement1	F-actin	46
7002.66	Measurement1	F-actin	45
7107.18	Measurement1	F-actin	45
7211.7	Measurement1	F-actin	34
7316.21	Measurement1	F-actin	40
0	Measurement2	F-actin	38
104.517	Measurement2	F-actin	49
209.035	Measurement2	F-actin	58
313.552	Measurement2	F-actin	74
418.069	Measurement2	F-actin	55
522.587	Measurement2	F-actin	55
627.104	Measurement2	F-actin	56
731.621	Measurement2	F-actin	73
836.139	Measurement2	F-actin	99
940.656	Measurement2	F-actin	115
1045.17	Measurement2	F-actin	180
1149.69	Measurement2	F-actin	232
1254.21	Measurement2	F-actin	315
1358.73	Measurement2	F-actin	380
1463.24	Measurement2	F-actin	505
1567.76	Measurement2	F-actin	657
1672.28	Measurement2	F-actin	830
1776.79	Measurement2	F-actin	1018
1881.31	Measurement2	F-actin	1339
1985.83	Measurement2	F-actin	1460
2090.35	Measurement2	F-actin	1218
2194.86	Measurement2	F-actin	842
2299.38	Measurement2	F-actin	747
2403.9	Measurement2	F-actin	529
2508.42	Measurement2	F-actin	385
2612.93	Measurement2	F-actin	292
2717.45	Measurement2	F-actin	259
2821.97	Measurement2	F-actin	237
2926.49	Measurement2	F-actin	230
3031	Measurement2	F-actin	235
3135.52	Measurement2	F-actin	248
3240.04	Measurement2	F-actin	225
3344.55	Measurement2	F-actin	134
3449.07	Measurement2	F-actin	151
3553.59	Measurement2	F-actin	133
3658.11	Measurement2	F-actin	135
3762.62	Measurement2	F-actin	164
3867.14	Measurement2	F-actin	140
3971.66	Measurement2	F-actin	145
4076.18	Measurement2	F-actin	140
4180.69	Measurement2	F-actin	122
4285.21	Measurement2	F-actin	124
4389.73	Measurement2	F-actin	145
4494.24	Measurement2	F-actin	114
4598.76	Measurement2	F-actin	124
4703.28	Measurement2	F-actin	161
4807.8	Measurement2	F-actin	121
4912.31	Measurement2	F-actin	195
5016.83	Measurement2	F-actin	197
5121.35	Measurement2	F-actin	218
5225.87	Measurement2	F-actin	277
5330.38	Measurement2	F-actin	266
5434.9	Measurement2	F-actin	269
5539.42	Measurement2	F-actin	347
5643.94	Measurement2	F-actin	367
5748.45	Measurement2	F-actin	346
5852.97	Measurement2	F-actin	265
5957.49	Measurement2	F-actin	179
6062	Measurement2	F-actin	152
6166.52	Measurement2	F-actin	115
6271.04	Measurement2	F-actin	96
6375.56	Measurement2	F-actin	60
6480.07	Measurement2	F-actin	47
6584.59	Measurement2	F-actin	47
6689.11	Measurement2	F-actin	44
6793.63	Measurement2	F-actin	48
6898.14	Measurement2	F-actin	48
7002.66	Measurement2	F-actin	43
7107.18	Measurement2	F-actin	34
7211.7	Measurement2	F-actin	48
7316.21	Measurement2	F-actin	50
0	Measurement3	F-actin	111
104.517	Measurement3	F-actin	122
209.035	Measurement3	F-actin	126
313.552	Measurement3	F-actin	153
418.069	Measurement3	F-actin	214
522.587	Measurement3	F-actin	225
627.104	Measurement3	F-actin	216
731.621	Measurement3	F-actin	246
836.139	Measurement3	F-actin	300
940.656	Measurement3	F-actin	382
1045.17	Measurement3	F-actin	426
1149.69	Measurement3	F-actin	464
1254.21	Measurement3	F-actin	552
1358.73	Measurement3	F-actin	721
1463.24	Measurement3	F-actin	804
1567.76	Measurement3	F-actin	905
1672.28	Measurement3	F-actin	965
1776.79	Measurement3	F-actin	1019
1881.31	Measurement3	F-actin	1346
1985.83	Measurement3	F-actin	1402
2090.35	Measurement3	F-actin	1334
2194.86	Measurement3	F-actin	1244
2299.38	Measurement3	F-actin	1230
2403.9	Measurement3	F-actin	989
2508.42	Measurement3	F-actin	711
2612.93	Measurement3	F-actin	683
2717.45	Measurement3	F-actin	613
2821.97	Measurement3	F-actin	522
2926.49	Measurement3	F-actin	495
3031	Measurement3	F-actin	446
3135.52	Measurement3	F-actin	404
3240.04	Measurement3	F-actin	430
3344.55	Measurement3	F-actin	376
3449.07	Measurement3	F-actin	361
3553.59	Measurement3	F-actin	359
3658.11	Measurement3	F-actin	359
3762.62	Measurement3	F-actin	341
3867.14	Measurement3	F-actin	372
3971.66	Measurement3	F-actin	367
4076.18	Measurement3	F-actin	351
4180.69	Measurement3	F-actin	351
4285.21	Measurement3	F-actin	385
4389.73	Measurement3	F-actin	429
4494.24	Measurement3	F-actin	396
4598.76	Measurement3	F-actin	422
4703.28	Measurement3	F-actin	422
4807.8	Measurement3	F-actin	414
4912.31	Measurement3	F-actin	416
5016.83	Measurement3	F-actin	397
5121.35	Measurement3	F-actin	376
5225.87	Measurement3	F-actin	376
5330.38	Measurement3	F-actin	361
5434.9	Measurement3	F-actin	376
5539.42	Measurement3	F-actin	315
5643.94	Measurement3	F-actin	281
5748.45	Measurement3	F-actin	281
5852.97	Measurement3	F-actin	221
5957.49	Measurement3	F-actin	182
6062	Measurement3	F-actin	147
6166.52	Measurement3	F-actin	114
6271.04	Measurement3	F-actin	114
6375.56	Measurement3	F-actin	82
6480.07	Measurement3	F-actin	52
6584.59	Measurement3	F-actin	66
6689.11	Measurement3	F-actin	59
6793.63	Measurement3	F-actin	59
6898.14	Measurement3	F-actin	56
7002.66	Measurement3	F-actin	41
7107.18	Measurement3	F-actin	47
7211.7	Measurement3	F-actin	49
7316.21	Measurement3	F-actin	49
0	Measurement4	F-actin	34
104.517	Measurement4	F-actin	22
209.035	Measurement4	F-actin	21
313.552	Measurement4	F-actin	27
418.069	Measurement4	F-actin	31
522.587	Measurement4	F-actin	25
627.104	Measurement4	F-actin	38
731.621	Measurement4	F-actin	44
836.139	Measurement4	F-actin	42
940.656	Measurement4	F-actin	57
1045.17	Measurement4	F-actin	71
1149.69	Measurement4	F-actin	86
1254.21	Measurement4	F-actin	128
1358.73	Measurement4	F-actin	140
1463.24	Measurement4	F-actin	180
1567.76	Measurement4	F-actin	331
1672.28	Measurement4	F-actin	466
1776.79	Measurement4	F-actin	577
1881.31	Measurement4	F-actin	837
1985.83	Measurement4	F-actin	1024
2090.35	Measurement4	F-actin	1082
2194.86	Measurement4	F-actin	908
2299.38	Measurement4	F-actin	605
2403.9	Measurement4	F-actin	459
2508.42	Measurement4	F-actin	324
2612.93	Measurement4	F-actin	222
2717.45	Measurement4	F-actin	202
2821.97	Measurement4	F-actin	200
2926.49	Measurement4	F-actin	220
3031	Measurement4	F-actin	204
3135.52	Measurement4	F-actin	196
3240.04	Measurement4	F-actin	207
3344.55	Measurement4	F-actin	183
3449.07	Measurement4	F-actin	159
3553.59	Measurement4	F-actin	164
3658.11	Measurement4	F-actin	153
3762.62	Measurement4	F-actin	151
3867.14	Measurement4	F-actin	212
3971.66	Measurement4	F-actin	175
4076.18	Measurement4	F-actin	197
4180.69	Measurement4	F-actin	197
4285.21	Measurement4	F-actin	170
4389.73	Measurement4	F-actin	232
4494.24	Measurement4	F-actin	229
4598.76	Measurement4	F-actin	193
4703.28	Measurement4	F-actin	163
4807.8	Measurement4	F-actin	195
4912.31	Measurement4	F-actin	200
5016.83	Measurement4	F-actin	196
5121.35	Measurement4	F-actin	191
5225.87	Measurement4	F-actin	168
5330.38	Measurement4	F-actin	186
5434.9	Measurement4	F-actin	161
5539.42	Measurement4	F-actin	183
5643.94	Measurement4	F-actin	188
5748.45	Measurement4	F-actin	191
5852.97	Measurement4	F-actin	216
5957.49	Measurement4	F-actin	191
6062	Measurement4	F-actin	190
6166.52	Measurement4	F-actin	205
6271.04	Measurement4	F-actin	212
6375.56	Measurement4	F-actin	206
6480.07	Measurement4	F-actin	230
6584.59	Measurement4	F-actin	261
6689.11	Measurement4	F-actin	248
6793.63	Measurement4	F-actin	234
6898.14	Measurement4	F-actin	245
7002.66	Measurement4	F-actin	242
7107.18	Measurement4	F-actin	228
7211.7	Measurement4	F-actin	213
7316.21	Measurement4	F-actin	165
0	Measurement5	F-actin	21
104.517	Measurement5	F-actin	24
209.035	Measurement5	F-actin	37
313.552	Measurement5	F-actin	39
418.069	Measurement5	F-actin	31
522.587	Measurement5	F-actin	28
627.104	Measurement5	F-actin	39
731.621	Measurement5	F-actin	76
836.139	Measurement5	F-actin	66
940.656	Measurement5	F-actin	95
1045.17	Measurement5	F-actin	109
1149.69	Measurement5	F-actin	109
1254.21	Measurement5	F-actin	132
1358.73	Measurement5	F-actin	150
1463.24	Measurement5	F-actin	249
1567.76	Measurement5	F-actin	390
1672.28	Measurement5	F-actin	478
1776.79	Measurement5	F-actin	713
1881.31	Measurement5	F-actin	858
1985.83	Measurement5	F-actin	1202
2090.35	Measurement5	F-actin	1292
2194.86	Measurement5	F-actin	1327
2299.38	Measurement5	F-actin	1051
2403.9	Measurement5	F-actin	794
2508.42	Measurement5	F-actin	619
2612.93	Measurement5	F-actin	417
2717.45	Measurement5	F-actin	378
2821.97	Measurement5	F-actin	306
2926.49	Measurement5	F-actin	261
3031	Measurement5	F-actin	210
3135.52	Measurement5	F-actin	163
3240.04	Measurement5	F-actin	153
3344.55	Measurement5	F-actin	189
3449.07	Measurement5	F-actin	189
3553.59	Measurement5	F-actin	163
3658.11	Measurement5	F-actin	145
3762.62	Measurement5	F-actin	154
3867.14	Measurement5	F-actin	150
3971.66	Measurement5	F-actin	158
4076.18	Measurement5	F-actin	128
4180.69	Measurement5	F-actin	170
4285.21	Measurement5	F-actin	163
4389.73	Measurement5	F-actin	203
4494.24	Measurement5	F-actin	210
4598.76	Measurement5	F-actin	179
4703.28	Measurement5	F-actin	222
4807.8	Measurement5	F-actin	278
4912.31	Measurement5	F-actin	194
5016.83	Measurement5	F-actin	166
5121.35	Measurement5	F-actin	223
5225.87	Measurement5	F-actin	230
5330.38	Measurement5	F-actin	198
5434.9	Measurement5	F-actin	177
5539.42	Measurement5	F-actin	211
5643.94	Measurement5	F-actin	248
5748.45	Measurement5	F-actin	286
5852.97	Measurement5	F-actin	313
5957.49	Measurement5	F-actin	305
6062	Measurement5	F-actin	288
6166.52	Measurement5	F-actin	274
6271.04	Measurement5	F-actin	230
6375.56	Measurement5	F-actin	198
6480.07	Measurement5	F-actin	226
6584.59	Measurement5	F-actin	159
6689.11	Measurement5	F-actin	139
6793.63	Measurement5	F-actin	137
6898.14	Measurement5	F-actin	110
7002.66	Measurement5	F-actin	120
7107.18	Measurement5	F-actin	124
7211.7	Measurement5	F-actin	78
7316.21	Measurement5	F-actin	71
