# Supplementary material for: ASPP2 maintains the integrity of mechanically stressed pseudostratified epithelia during morphogenesis
Source: Nat Commun. 2022 Feb 17;13:941. doi: 10.1038/s41467-022-28590-4 (PMC8854694; doi:10.1038/s41467-022-28590-4)
Supplement: Supplementary file 9 — Source Data [file 41467_2022_28590_MOESM9_ESM.zip › Source data/Figure 2c source data.xlsx]

## Sheet: Sheet1
EmbryoID	Genotype	Measurement	AJAJdist (μm)	Intensity	BackgroundIntensity	NormIntensity	NormDist
ASBL_Litter 3.4f_Embryo8	WT	measurement1	0	42.3812	3.031	13.9826	0
ASBL_Litter 3.4f_Embryo8	WT	measurement1	0.4151	32.1973	3.031	10.6227	3.33307
ASBL_Litter 3.4f_Embryo8	WT	measurement1	0.8303	44.7654	3.031	14.7692	6.66693
ASBL_Litter 3.4f_Embryo8	WT	measurement1	1.2454	35.6911	3.031	11.7754	10
ASBL_Litter 3.4f_Embryo8	WT	measurement1	1.6605	33.5204	3.031	11.0592	13.3331
ASBL_Litter 3.4f_Embryo8	WT	measurement1	2.0757	23.3053	3.031	7.68898	16.6669
ASBL_Litter 3.4f_Embryo8	WT	measurement1	2.4908	19.5986	3.031	6.46605	20
ASBL_Litter 3.4f_Embryo8	WT	measurement1	2.9059	17.4343	3.031	5.752	23.3331
ASBL_Litter 3.4f_Embryo8	WT	measurement1	3.3211	16.3455	3.031	5.39277	26.6669
ASBL_Litter 3.4f_Embryo8	WT	measurement1	3.7362	16.0326	3.031	5.28954	30
ASBL_Litter 3.4f_Embryo8	WT	measurement1	4.1513	12.5665	3.031	4.14599	33.3331
ASBL_Litter 3.4f_Embryo8	WT	measurement1	4.5665	14.9464	3.031	4.93118	36.6669
ASBL_Litter 3.4f_Embryo8	WT	measurement1	4.9816	14.8363	3.031	4.89485	40
ASBL_Litter 3.4f_Embryo8	WT	measurement1	5.3967	16.7918	3.031	5.54002	43.3331
ASBL_Litter 3.4f_Embryo8	WT	measurement1	5.8119	15.2028	3.031	5.01577	46.6669
ASBL_Litter 3.4f_Embryo8	WT	measurement1	6.227	15.6488	3.031	5.16292	50
ASBL_Litter 3.4f_Embryo8	WT	measurement1	6.6421	15.8266	3.031	5.22158	53.3331
ASBL_Litter 3.4f_Embryo8	WT	measurement1	7.0573	13.8344	3.031	4.5643	56.6669
ASBL_Litter 3.4f_Embryo8	WT	measurement1	7.4724	15.6519	3.031	5.16394	60
ASBL_Litter 3.4f_Embryo8	WT	measurement1	7.8875	13.782	3.031	4.54701	63.3331
ASBL_Litter 3.4f_Embryo8	WT	measurement1	8.3027	13.2509	3.031	4.37179	66.6669
ASBL_Litter 3.4f_Embryo8	WT	measurement1	8.7178	18.7547	3.031	6.18763	70
ASBL_Litter 3.4f_Embryo8	WT	measurement1	9.1329	14.5973	3.031	4.816	73.3331
ASBL_Litter 3.4f_Embryo8	WT	measurement1	9.5481	14.9675	3.031	4.93814	76.6669
ASBL_Litter 3.4f_Embryo8	WT	measurement1	9.9632	22.1949	3.031	7.32263	80
ASBL_Litter 3.4f_Embryo8	WT	measurement1	10.3783	32.0265	3.031	10.5663	83.3331
ASBL_Litter 3.4f_Embryo8	WT	measurement1	10.7935	37.3983	3.031	12.3386	86.6669
ASBL_Litter 3.4f_Embryo8	WT	measurement1	11.2086	44.0625	3.031	14.5373	90
ASBL_Litter 3.4f_Embryo8	WT	measurement1	11.6237	48.6591	3.031	16.0538	93.3331
ASBL_Litter 3.4f_Embryo8	WT	measurement1	12.0389	48.2198	3.031	15.9089	96.6669
ASBL_Litter 3.4f_Embryo8	WT	measurement1	12.454	48.876	3.031	16.1254	100
ASBL_Litter 3.4f_Embryo8	WT	measurement2	0	59.6276	2.99	19.9423	0
ASBL_Litter 3.4f_Embryo8	WT	measurement2	0.41513	69.4809	2.99	23.2378	5.55552
ASBL_Litter 3.4f_Embryo8	WT	measurement2	0.83027	68.5082	2.99	22.9124	11.1112
ASBL_Litter 3.4f_Embryo8	WT	measurement2	1.2454	45.7127	2.99	15.2885	16.6667
ASBL_Litter 3.4f_Embryo8	WT	measurement2	1.66053	39.9993	2.99	13.3777	22.2222
ASBL_Litter 3.4f_Embryo8	WT	measurement2	2.07566	28.2055	2.99	9.43328	27.7777
ASBL_Litter 3.4f_Embryo8	WT	measurement2	2.4908	30.209	2.99	10.1033	33.3334
ASBL_Litter 3.4f_Embryo8	WT	measurement2	2.90593	26.6239	2.99	8.90431	38.8889
ASBL_Litter 3.4f_Embryo8	WT	measurement2	3.32106	22.8596	2.99	7.64535	44.4444
ASBL_Litter 3.4f_Embryo8	WT	measurement2	3.7362	23.9793	2.99	8.01983	50.0001
ASBL_Litter 3.4f_Embryo8	WT	measurement2	4.15133	21.4579	2.99	7.17656	55.5556
ASBL_Litter 3.4f_Embryo8	WT	measurement2	4.56646	21.0893	2.99	7.05328	61.1111
ASBL_Litter 3.4f_Embryo8	WT	measurement2	4.9816	23.2371	2.99	7.77161	66.6668
ASBL_Litter 3.4f_Embryo8	WT	measurement2	5.39673	29.7573	2.99	9.95227	72.2223
ASBL_Litter 3.4f_Embryo8	WT	measurement2	5.81186	37.6021	2.99	12.576	77.7778
ASBL_Litter 3.4f_Embryo8	WT	measurement2	6.22699	64.922	2.99	21.713	83.3333
ASBL_Litter 3.4f_Embryo8	WT	measurement2	6.64213	75.414	2.99	25.2221	88.889
ASBL_Litter 3.4f_Embryo8	WT	measurement2	7.05726	81.701	2.99	27.3247	94.4445
ASBL_Litter 3.4f_Embryo8	WT	measurement2	7.47239	69.7214	2.99	23.3182	100
ASBL_Litter 3.4f_Embryo8	WT	measurement3	0	112.026	2.448	45.7623	0
ASBL_Litter 3.4f_Embryo8	WT	measurement3	0.41513	128.831	2.448	52.627	4.76187
ASBL_Litter 3.4f_Embryo8	WT	measurement3	0.83027	116.671	2.448	47.6597	9.52386
ASBL_Litter 3.4f_Embryo8	WT	measurement3	1.2454	92.255	2.448	37.6859	14.2857
ASBL_Litter 3.4f_Embryo8	WT	measurement3	1.66053	52.547	2.448	21.4653	19.0476
ASBL_Litter 3.4f_Embryo8	WT	measurement3	2.07566	46.637	2.448	19.0511	23.8095
ASBL_Litter 3.4f_Embryo8	WT	measurement3	2.4908	32.608	2.448	13.3203	28.5715
ASBL_Litter 3.4f_Embryo8	WT	measurement3	2.90593	32.895	2.448	13.4375	33.3333
ASBL_Litter 3.4f_Embryo8	WT	measurement3	3.32106	33.807	2.448	13.81	38.0952
ASBL_Litter 3.4f_Embryo8	WT	measurement3	3.7362	32.386	2.448	13.2296	42.8572
ASBL_Litter 3.4f_Embryo8	WT	measurement3	4.15133	28.827	2.448	11.7757	47.6191
ASBL_Litter 3.4f_Embryo8	WT	measurement3	4.56646	30.214	2.448	12.3423	52.3809
ASBL_Litter 3.4f_Embryo8	WT	measurement3	4.9816	30.597	2.448	12.4988	57.1429
ASBL_Litter 3.4f_Embryo8	WT	measurement3	5.39673	33.246	2.448	13.5809	61.9048
ASBL_Litter 3.4f_Embryo8	WT	measurement3	5.81186	36.877	2.448	15.0641	66.6667
ASBL_Litter 3.4f_Embryo8	WT	measurement3	6.22699	52.314	2.448	21.3701	71.4285
ASBL_Litter 3.4f_Embryo8	WT	measurement3	6.64213	57.651	2.448	23.5502	76.1905
ASBL_Litter 3.4f_Embryo8	WT	measurement3	7.05726	82.617	2.448	33.7488	80.9524
ASBL_Litter 3.4f_Embryo8	WT	measurement3	7.47239	83.255	2.448	34.0094	85.7143
ASBL_Litter 3.4f_Embryo8	WT	measurement3	7.88753	117.489	2.448	47.9939	90.4763
ASBL_Litter 3.4f_Embryo8	WT	measurement3	8.30266	138.676	2.448	56.6487	95.2381
ASBL_Litter 3.4f_Embryo8	WT	measurement3	8.71779	136.005	2.448	55.5576	100
ASBL_Litter 3.4f_Embryo8	WT	measurement4	0	135.83	2.714	50.0479	0
ASBL_Litter 3.4f_Embryo8	WT	measurement4	0.4151	91.828	2.714	33.8349	3.70341
ASBL_Litter 3.4f_Embryo8	WT	measurement4	0.8303	54.692	2.714	20.1518	7.4077
ASBL_Litter 3.4f_Embryo8	WT	measurement4	1.2454	43.99	2.714	16.2085	11.1111
ASBL_Litter 3.4f_Embryo8	WT	measurement4	1.6605	42.061	2.714	15.4978	14.8145
ASBL_Litter 3.4f_Embryo8	WT	measurement4	2.0757	36.88	2.714	13.5888	18.5188
ASBL_Litter 3.4f_Embryo8	WT	measurement4	2.4908	39.275	2.714	14.4713	22.2222
ASBL_Litter 3.4f_Embryo8	WT	measurement4	2.9059	25.649	2.714	9.45063	25.9256
ASBL_Litter 3.4f_Embryo8	WT	measurement4	3.3211	24.773	2.714	9.12786	29.6299
ASBL_Litter 3.4f_Embryo8	WT	measurement4	3.7362	30.172	2.714	11.1172	33.3333
ASBL_Litter 3.4f_Embryo8	WT	measurement4	4.1513	38.323	2.714	14.1205	37.0367
ASBL_Litter 3.4f_Embryo8	WT	measurement4	4.5665	32.494	2.714	11.9727	40.741
ASBL_Litter 3.4f_Embryo8	WT	measurement4	4.9816	35.475	2.714	13.0711	44.4444
ASBL_Litter 3.4f_Embryo8	WT	measurement4	5.3967	28.477	2.714	10.4926	48.1479
ASBL_Litter 3.4f_Embryo8	WT	measurement4	5.8119	42.397	2.714	15.6216	51.8521
ASBL_Litter 3.4f_Embryo8	WT	measurement4	6.227	26.34	2.714	9.70523	55.5556
ASBL_Litter 3.4f_Embryo8	WT	measurement4	6.6421	30.156	2.714	11.1113	59.259
ASBL_Litter 3.4f_Embryo8	WT	measurement4	7.0573	34.424	2.714	12.6839	62.9633
ASBL_Litter 3.4f_Embryo8	WT	measurement4	7.4724	35.356	2.714	13.0273	66.6667
ASBL_Litter 3.4f_Embryo8	WT	measurement4	7.8875	34.559	2.714	12.7336	70.3701
ASBL_Litter 3.4f_Embryo8	WT	measurement4	8.3027	40.327	2.714	14.8589	74.0744
ASBL_Litter 3.4f_Embryo8	WT	measurement4	8.7178	44.969	2.714	16.5693	77.7778
ASBL_Litter 3.4f_Embryo8	WT	measurement4	9.1329	47.05	2.714	17.336	81.4812
ASBL_Litter 3.4f_Embryo8	WT	measurement4	9.5481	64.797	2.714	23.8751	85.1855
ASBL_Litter 3.4f_Embryo8	WT	measurement4	9.9632	69.175	2.714	25.4882	88.8889
ASBL_Litter 3.4f_Embryo8	WT	measurement4	10.3783	96.709	2.714	35.6334	92.5923
ASBL_Litter 3.4f_Embryo8	WT	measurement4	10.7935	107.32	2.714	39.5431	96.2966
ASBL_Litter 3.4f_Embryo8	WT	measurement4	11.2086	94.764	2.714	34.9167	100
ASBL_Litter 3.4f_Embryo8	WT	measurement5	0	118.221	3.021	39.1331	0
ASBL_Litter 3.4f_Embryo8	WT	measurement5	0.41513	119.407	3.021	39.5258	4.76187
ASBL_Litter 3.4f_Embryo8	WT	measurement5	0.83027	83.0485	3.021	27.4904	9.52386
ASBL_Litter 3.4f_Embryo8	WT	measurement5	1.2454	47.8169	3.021	15.8282	14.2857
ASBL_Litter 3.4f_Embryo8	WT	measurement5	1.66053	50.6801	3.021	16.7759	19.0476
ASBL_Litter 3.4f_Embryo8	WT	measurement5	2.07566	42.6217	3.021	14.1085	23.8095
ASBL_Litter 3.4f_Embryo8	WT	measurement5	2.4908	34.4969	3.021	11.419	28.5715
ASBL_Litter 3.4f_Embryo8	WT	measurement5	2.90593	37.2052	3.021	12.3155	33.3333
ASBL_Litter 3.4f_Embryo8	WT	measurement5	3.32106	30.2058	3.021	9.99861	38.0952
ASBL_Litter 3.4f_Embryo8	WT	measurement5	3.7362	27.6484	3.021	9.15207	42.8572
ASBL_Litter 3.4f_Embryo8	WT	measurement5	4.15133	36.3684	3.021	12.0385	47.6191
ASBL_Litter 3.4f_Embryo8	WT	measurement5	4.56646	31.9584	3.021	10.5787	52.3809
ASBL_Litter 3.4f_Embryo8	WT	measurement5	4.9816	40.4016	3.021	13.3736	57.1429
ASBL_Litter 3.4f_Embryo8	WT	measurement5	5.39673	44.6956	3.021	14.795	61.9048
ASBL_Litter 3.4f_Embryo8	WT	measurement5	5.81186	43.8296	3.021	14.5083	66.6667
ASBL_Litter 3.4f_Embryo8	WT	measurement5	6.22699	73.9015	3.021	24.4626	71.4285
ASBL_Litter 3.4f_Embryo8	WT	measurement5	6.64213	66.7626	3.021	22.0995	76.1905
ASBL_Litter 3.4f_Embryo8	WT	measurement5	7.05726	57.3458	3.021	18.9824	80.9524
ASBL_Litter 3.4f_Embryo8	WT	measurement5	7.47239	61.6996	3.021	20.4236	85.7143
ASBL_Litter 3.4f_Embryo8	WT	measurement5	7.88753	54.7419	3.021	18.1205	90.4763
ASBL_Litter 3.4f_Embryo8	WT	measurement5	8.30266	61.1608	3.021	20.2452	95.2381
ASBL_Litter 3.4f_Embryo8	WT	measurement5	8.71779	97.4781	3.021	32.2668	100
ASBL_Litter 8.1f_Embryo8	null	measurement1	0	159.355	4.263	37.381	0
ASBL_Litter 8.1f_Embryo8	null	measurement1	0.41513	146.798	4.263	34.4354	4.99996
ASBL_Litter 8.1f_Embryo8	null	measurement1	0.83027	100.984	4.263	23.6886	10
ASBL_Litter 8.1f_Embryo8	null	measurement1	1.2454	144.706	4.263	33.9446	15
ASBL_Litter 8.1f_Embryo8	null	measurement1	1.66053	90.5943	4.263	21.2513	20
ASBL_Litter 8.1f_Embryo8	null	measurement1	2.07566	95.2784	4.263	22.3501	24.9999
ASBL_Litter 8.1f_Embryo8	null	measurement1	2.4908	93.4116	4.263	21.9122	30
ASBL_Litter 8.1f_Embryo8	null	measurement1	2.90593	83.2937	4.263	19.5388	35
ASBL_Litter 8.1f_Embryo8	null	measurement1	3.32106	89.2294	4.263	20.9311	40
ASBL_Litter 8.1f_Embryo8	null	measurement1	3.7362	97.0713	4.263	22.7707	45
ASBL_Litter 8.1f_Embryo8	null	measurement1	4.15133	85.0685	4.263	19.9551	50
ASBL_Litter 8.1f_Embryo8	null	measurement1	4.56646	76.1829	4.263	17.8707	55
ASBL_Litter 8.1f_Embryo8	null	measurement1	4.9816	93.1528	4.263	21.8515	60
ASBL_Litter 8.1f_Embryo8	null	measurement1	5.39673	76.8845	4.263	18.0353	65
ASBL_Litter 8.1f_Embryo8	null	measurement1	5.81186	84.5292	4.263	19.8286	70
ASBL_Litter 8.1f_Embryo8	null	measurement1	6.22699	107.901	4.263	25.311	74.9999
ASBL_Litter 8.1f_Embryo8	null	measurement1	6.64213	109.112	4.263	25.5951	80
ASBL_Litter 8.1f_Embryo8	null	measurement1	7.05726	140.605	4.263	32.9827	85
ASBL_Litter 8.1f_Embryo8	null	measurement1	7.47239	125.106	4.263	29.347	90
ASBL_Litter 8.1f_Embryo8	null	measurement1	7.88753	149.546	4.263	35.0799	95
ASBL_Litter 8.1f_Embryo8	null	measurement1	8.30266	174.647	4.263	40.968	100
ASBL_Litter 8.1f_Embryo8	null	measurement2	0	100.588	5.095	19.7426	0
ASBL_Litter 8.1f_Embryo8	null	measurement2	0.41513	86.5814	5.095	16.9934	4.54542
ASBL_Litter 8.1f_Embryo8	null	measurement2	0.83027	97.0023	5.095	19.0387	9.09096
ASBL_Litter 8.1f_Embryo8	null	measurement2	1.2454	89.3293	5.095	17.5327	13.6364
ASBL_Litter 8.1f_Embryo8	null	measurement2	1.66053	99.5594	5.095	19.5406	18.1818
ASBL_Litter 8.1f_Embryo8	null	measurement2	2.07566	99.9819	5.095	19.6235	22.7272
ASBL_Litter 8.1f_Embryo8	null	measurement2	2.4908	69.1336	5.095	13.5689	27.2728
ASBL_Litter 8.1f_Embryo8	null	measurement2	2.90593	54.4124	5.095	10.6796	31.8182
ASBL_Litter 8.1f_Embryo8	null	measurement2	3.32106	54.2073	5.095	10.6393	36.3636
ASBL_Litter 8.1f_Embryo8	null	measurement2	3.7362	63.0507	5.095	12.375	40.9092
ASBL_Litter 8.1f_Embryo8	null	measurement2	4.15133	71.8766	5.095	14.1073	45.4546
ASBL_Litter 8.1f_Embryo8	null	measurement2	4.56646	78.3271	5.095	15.3733	50
ASBL_Litter 8.1f_Embryo8	null	measurement2	4.9816	82.8449	5.095	16.26	54.5455
ASBL_Litter 8.1f_Embryo8	null	measurement2	5.39673	115.342	5.095	22.6383	59.091
ASBL_Litter 8.1f_Embryo8	null	measurement2	5.81186	130.784	5.095	25.6691	63.6364
ASBL_Litter 8.1f_Embryo8	null	measurement2	6.22699	109.494	5.095	21.4905	68.1818
ASBL_Litter 8.1f_Embryo8	null	measurement2	6.64213	83.048	5.095	16.2999	72.7273
ASBL_Litter 8.1f_Embryo8	null	measurement2	7.05726	82.022	5.095	16.0985	77.2728
ASBL_Litter 8.1f_Embryo8	null	measurement2	7.47239	106.742	5.095	20.9504	81.8182
ASBL_Litter 8.1f_Embryo8	null	measurement2	7.88753	103.039	5.095	20.2236	86.3637
ASBL_Litter 8.1f_Embryo8	null	measurement2	8.30266	109.355	5.095	21.4632	90.9092
ASBL_Litter 8.1f_Embryo8	null	measurement2	8.71779	82.6929	5.095	16.2302	95.4546
ASBL_Litter 8.1f_Embryo8	null	measurement2	9.13292	80.7919	5.095	15.8571	100
ASBL_Litter 8.1f_Embryo8	null	measurement3	0	40.1667	5.044	7.96326	0
ASBL_Litter 8.1f_Embryo8	null	measurement3	0.41513	51.3333	5.044	10.1771	4.54542
ASBL_Litter 8.1f_Embryo8	null	measurement3	0.83027	64.1665	5.044	12.7214	9.09096
ASBL_Litter 8.1f_Embryo8	null	measurement3	1.2454	45.6672	5.044	9.05377	13.6364
ASBL_Litter 8.1f_Embryo8	null	measurement3	1.66053	49.8334	5.044	9.87974	18.1818
ASBL_Litter 8.1f_Embryo8	null	measurement3	2.07566	77.1664	5.044	15.2987	22.7272
ASBL_Litter 8.1f_Embryo8	null	measurement3	2.4908	70.8299	5.044	14.0424	27.2728
ASBL_Litter 8.1f_Embryo8	null	measurement3	2.90593	55.0239	5.044	10.9088	31.8182
ASBL_Litter 8.1f_Embryo8	null	measurement3	3.32106	50.9219	5.044	10.0955	36.3636
ASBL_Litter 8.1f_Embryo8	null	measurement3	3.7362	100.304	5.044	19.8859	40.9092
ASBL_Litter 8.1f_Embryo8	null	measurement3	4.15133	44.8965	5.044	8.90097	45.4546
ASBL_Litter 8.1f_Embryo8	null	measurement3	4.56646	48.5239	5.044	9.62012	50
ASBL_Litter 8.1f_Embryo8	null	measurement3	4.9816	45.6099	5.044	9.04241	54.5455
ASBL_Litter 8.1f_Embryo8	null	measurement3	5.39673	44.7048	5.044	8.86297	59.091
ASBL_Litter 8.1f_Embryo8	null	measurement3	5.81186	32.1393	5.044	6.37179	63.6364
ASBL_Litter 8.1f_Embryo8	null	measurement3	6.22699	28.6237	5.044	5.6748	68.1818
ASBL_Litter 8.1f_Embryo8	null	measurement3	6.64213	30.2415	5.044	5.99554	72.7273
ASBL_Litter 8.1f_Embryo8	null	measurement3	7.05726	29.0102	5.044	5.75143	77.2728
ASBL_Litter 8.1f_Embryo8	null	measurement3	7.47239	49.166	5.044	9.74742	81.8182
ASBL_Litter 8.1f_Embryo8	null	measurement3	7.88753	44.8314	5.044	8.88807	86.3637
ASBL_Litter 8.1f_Embryo8	null	measurement3	8.30266	43.1107	5.044	8.54693	90.9092
ASBL_Litter 8.1f_Embryo8	null	measurement3	8.71779	42.7099	5.044	8.46747	95.4546
ASBL_Litter 8.1f_Embryo8	null	measurement3	9.13292	48.2359	5.044	9.56303	100
ASBL_Litter 8.1f_Embryo8	null	measurement4	0	40.5441	4.102	9.88398	0
ASBL_Litter 8.1f_Embryo8	null	measurement4	0.41513	32.1722	4.102	7.84305	5.26312
ASBL_Litter 8.1f_Embryo8	null	measurement4	0.83027	32.2649	4.102	7.86565	10.5264
ASBL_Litter 8.1f_Embryo8	null	measurement4	1.2454	50.8734	4.102	12.4021	15.7895
ASBL_Litter 8.1f_Embryo8	null	measurement4	1.66053	38.5274	4.102	9.39235	21.0526
ASBL_Litter 8.1f_Embryo8	null	measurement4	2.07566	41.7216	4.102	10.171	26.3157
ASBL_Litter 8.1f_Embryo8	null	measurement4	2.4908	57.6933	4.102	14.0647	31.579
ASBL_Litter 8.1f_Embryo8	null	measurement4	2.90593	40.4766	4.102	9.86753	36.8421
ASBL_Litter 8.1f_Embryo8	null	measurement4	3.32106	45.6959	4.102	11.1399	42.1052
ASBL_Litter 8.1f_Embryo8	null	measurement4	3.7362	45.1371	4.102	11.0037	47.3684
ASBL_Litter 8.1f_Embryo8	null	measurement4	4.15133	44.2545	4.102	10.7885	52.6316
ASBL_Litter 8.1f_Embryo8	null	measurement4	4.56646	36.3055	4.102	8.85068	57.8947
ASBL_Litter 8.1f_Embryo8	null	measurement4	4.9816	38.9816	4.102	9.50307	63.1579
ASBL_Litter 8.1f_Embryo8	null	measurement4	5.39673	49.1092	4.102	11.972	68.421
ASBL_Litter 8.1f_Embryo8	null	measurement4	5.81186	39.5206	4.102	9.63447	73.6842
ASBL_Litter 8.1f_Embryo8	null	measurement4	6.22699	46.4954	4.102	11.3348	78.9473
ASBL_Litter 8.1f_Embryo8	null	measurement4	6.64213	37.5758	4.102	9.16036	84.2105
ASBL_Litter 8.1f_Embryo8	null	measurement4	7.05726	46.6952	4.102	11.3835	89.4736
ASBL_Litter 8.1f_Embryo8	null	measurement4	7.47239	48.2508	4.102	11.7627	94.7368
ASBL_Litter 8.1f_Embryo8	null	measurement4	7.88753	82.0673	4.102	20.0067	100
ASBL_Litter 8.1f_Embryo8	null	measurement5	0	116.212	5.109	22.7466	0
ASBL_Litter 8.1f_Embryo8	null	measurement5	0.4151	62.2858	5.109	12.1914	2.85691
ASBL_Litter 8.1f_Embryo8	null	measurement5	0.8303	39.3713	5.109	7.70626	5.7145
ASBL_Litter 8.1f_Embryo8	null	measurement5	1.2454	38.2849	5.109	7.49362	8.57141
ASBL_Litter 8.1f_Embryo8	null	measurement5	1.6605	56.3934	5.109	11.0381	11.4283
ASBL_Litter 8.1f_Embryo8	null	measurement5	2.0757	47.9119	5.109	9.37794	14.2859
ASBL_Litter 8.1f_Embryo8	null	measurement5	2.4908	48.0619	5.109	9.4073	17.1428
ASBL_Litter 8.1f_Embryo8	null	measurement5	2.9059	38.7158	5.109	7.57796	19.9997
ASBL_Litter 8.1f_Embryo8	null	measurement5	3.3211	48.4899	5.109	9.49107	22.8573
ASBL_Litter 8.1f_Embryo8	null	measurement5	3.7362	54.5555	5.109	10.6783	25.7142
ASBL_Litter 8.1f_Embryo8	null	measurement5	4.1513	55.3377	5.109	10.8314	28.5711
ASBL_Litter 8.1f_Embryo8	null	measurement5	4.5665	59.0093	5.109	11.5501	31.4287
ASBL_Litter 8.1f_Embryo8	null	measurement5	4.9816	57.3299	5.109	11.2214	34.2856
ASBL_Litter 8.1f_Embryo8	null	measurement5	5.3967	43.7995	5.109	8.57301	37.1425
ASBL_Litter 8.1f_Embryo8	null	measurement5	5.8119	65.6759	5.109	12.8549	40.0001
ASBL_Litter 8.1f_Embryo8	null	measurement5	6.227	79.5982	5.109	15.58	42.857
ASBL_Litter 8.1f_Embryo8	null	measurement5	6.6421	86.4954	5.109	16.93	45.714
ASBL_Litter 8.1f_Embryo8	null	measurement5	7.0573	80.523	5.109	15.761	48.5715
ASBL_Litter 8.1f_Embryo8	null	measurement5	7.4724	83.1584	5.109	16.2768	51.4285
ASBL_Litter 8.1f_Embryo8	null	measurement5	7.8875	79.0112	5.109	15.4651	54.2854
ASBL_Litter 8.1f_Embryo8	null	measurement5	8.3027	72.0222	5.109	14.0971	57.143
ASBL_Litter 8.1f_Embryo8	null	measurement5	8.7178	86.1278	5.109	16.8581	59.9999
ASBL_Litter 8.1f_Embryo8	null	measurement5	9.1329	61.9431	5.109	12.1243	62.8568
ASBL_Litter 8.1f_Embryo8	null	measurement5	9.5481	50.4971	5.109	9.88395	65.7144
ASBL_Litter 8.1f_Embryo8	null	measurement5	9.9632	73.944	5.109	14.4733	68.5713
ASBL_Litter 8.1f_Embryo8	null	measurement5	10.3783	43.4356	5.109	8.50178	71.4282
ASBL_Litter 8.1f_Embryo8	null	measurement5	10.7935	54.5445	5.109	10.6762	74.2858
ASBL_Litter 8.1f_Embryo8	null	measurement5	11.2086	79.1217	5.109	15.4867	77.1427
ASBL_Litter 8.1f_Embryo8	null	measurement5	11.6237	62.9453	5.109	12.3205	79.9996
ASBL_Litter 8.1f_Embryo8	null	measurement5	12.0389	60.1022	5.109	11.764	82.8572
ASBL_Litter 8.1f_Embryo8	null	measurement5	12.454	55.6325	5.109	10.8891	85.7141
ASBL_Litter 8.1f_Embryo8	null	measurement5	12.8691	51.1109	5.109	10.0041	88.571
ASBL_Litter 8.1f_Embryo8	null	measurement5	13.2843	83.6297	5.109	16.3691	91.4286
ASBL_Litter 8.1f_Embryo8	null	measurement5	13.6994	63.2344	5.109	12.3771	94.2855
ASBL_Litter 8.1f_Embryo8	null	measurement5	14.1145	62.1713	5.109	12.169	97.1424
ASBL_Litter 8.1f_Embryo8	null	measurement5	14.5297	62.785	5.109	12.2891	100
ASBL_Litter 24.3c_Embryo1	WT	measurement1	0	47.8358	8.875	5.38995	0
ASBL_Litter 24.3c_Embryo1	WT	measurement1	0.20757	73.5011	8.875	8.28181	2.08337
ASBL_Litter 24.3c_Embryo1	WT	measurement1	0.41513	74.828	8.875	8.43132	4.16664
ASBL_Litter 24.3c_Embryo1	WT	measurement1	0.6227	71.5093	8.875	8.05739	6.25001
ASBL_Litter 24.3c_Embryo1	WT	measurement1	0.83027	70.0147	8.875	7.88898	8.33338
ASBL_Litter 24.3c_Embryo1	WT	measurement1	1.03783	63.0151	8.875	7.10029	10.4166
ASBL_Litter 24.3c_Embryo1	WT	measurement1	1.2454	62.3605	8.875	7.02654	12.5
ASBL_Litter 24.3c_Embryo1	WT	measurement1	1.45297	51.4193	8.875	5.79372	14.5834
ASBL_Litter 24.3c_Embryo1	WT	measurement1	1.66053	46.3198	8.875	5.21913	16.6666
ASBL_Litter 24.3c_Embryo1	WT	measurement1	1.8681	43.2972	8.875	4.87856	18.75
ASBL_Litter 24.3c_Embryo1	WT	measurement1	2.07566	43.6421	8.875	4.91742	20.8333
ASBL_Litter 24.3c_Embryo1	WT	measurement1	2.28323	40.6712	8.875	4.58267	22.9167
ASBL_Litter 24.3c_Embryo1	WT	measurement1	2.4908	35.4797	8.875	3.99771	25
ASBL_Litter 24.3c_Embryo1	WT	measurement1	2.69836	35.5478	8.875	4.00539	27.0833
ASBL_Litter 24.3c_Embryo1	WT	measurement1	2.90593	35.6	8.875	4.01127	29.1667
ASBL_Litter 24.3c_Embryo1	WT	measurement1	3.1135	34.6669	8.875	3.90613	31.25
ASBL_Litter 24.3c_Embryo1	WT	measurement1	3.32106	30.9124	8.875	3.48309	33.3333
ASBL_Litter 24.3c_Embryo1	WT	measurement1	3.52863	26.2745	8.875	2.96051	35.4167
ASBL_Litter 24.3c_Embryo1	WT	measurement1	3.7362	29.9712	8.875	3.37704	37.5
ASBL_Litter 24.3c_Embryo1	WT	measurement1	3.94376	28.6894	8.875	3.23261	39.5833
ASBL_Litter 24.3c_Embryo1	WT	measurement1	4.15133	31.0037	8.875	3.49337	41.6667
ASBL_Litter 24.3c_Embryo1	WT	measurement1	4.3589	29.8321	8.875	3.36136	43.75
ASBL_Litter 24.3c_Embryo1	WT	measurement1	4.56646	32.0275	8.875	3.60873	45.8333
ASBL_Litter 24.3c_Embryo1	WT	measurement1	4.77403	28.3513	8.875	3.19451	47.9167
ASBL_Litter 24.3c_Embryo1	WT	measurement1	4.9816	28.8676	8.875	3.25269	50.0001
ASBL_Litter 24.3c_Embryo1	WT	measurement1	5.18916	25.6573	8.875	2.89096	52.0833
ASBL_Litter 24.3c_Embryo1	WT	measurement1	5.39673	23.1457	8.875	2.60797	54.1667
ASBL_Litter 24.3c_Embryo1	WT	measurement1	5.60429	24.3461	8.875	2.74322	56.25
ASBL_Litter 24.3c_Embryo1	WT	measurement1	5.81186	22.5063	8.875	2.53592	58.3333
ASBL_Litter 24.3c_Embryo1	WT	measurement1	6.01943	24.3707	8.875	2.74599	60.4167
ASBL_Litter 24.3c_Embryo1	WT	measurement1	6.22699	22.6828	8.875	2.55581	62.5
ASBL_Litter 24.3c_Embryo1	WT	measurement1	6.43456	21.2665	8.875	2.39623	64.5833
ASBL_Litter 24.3c_Embryo1	WT	measurement1	6.64213	24.7974	8.875	2.79407	66.6667
ASBL_Litter 24.3c_Embryo1	WT	measurement1	6.84969	24.1011	8.875	2.71562	68.75
ASBL_Litter 24.3c_Embryo1	WT	measurement1	7.05726	24.3983	8.875	2.7491	70.8333
ASBL_Litter 24.3c_Embryo1	WT	measurement1	7.26483	23.4915	8.875	2.64693	72.9167
ASBL_Litter 24.3c_Embryo1	WT	measurement1	7.47239	37.857	8.875	4.26558	75
ASBL_Litter 24.3c_Embryo1	WT	measurement1	7.67996	43.0755	8.875	4.85358	77.0833
ASBL_Litter 24.3c_Embryo1	WT	measurement1	7.88753	42.1375	8.875	4.74789	79.1667
ASBL_Litter 24.3c_Embryo1	WT	measurement1	8.09509	45.2093	8.875	5.09401	81.25
ASBL_Litter 24.3c_Embryo1	WT	measurement1	8.30266	59.2116	8.875	6.67173	83.3334
ASBL_Litter 24.3c_Embryo1	WT	measurement1	8.51023	63.2154	8.875	7.12286	85.4167
ASBL_Litter 24.3c_Embryo1	WT	measurement1	8.71779	61.8383	8.875	6.9677	87.5
ASBL_Litter 24.3c_Embryo1	WT	measurement1	8.92536	61.1846	8.875	6.89404	89.5834
ASBL_Litter 24.3c_Embryo1	WT	measurement1	9.13292	67.1574	8.875	7.56703	91.6666
ASBL_Litter 24.3c_Embryo1	WT	measurement1	9.34049	62.4041	8.875	7.03145	93.75
ASBL_Litter 24.3c_Embryo1	WT	measurement1	9.54806	61.6187	8.875	6.94295	95.8334
ASBL_Litter 24.3c_Embryo1	WT	measurement1	9.75562	74.6865	8.875	8.41538	97.9166
ASBL_Litter 24.3c_Embryo1	WT	measurement1	9.96319	71.2001	8.875	8.02255	100
ASBL_Litter 24.3c_Embryo1	WT	measurement2	0	77.9336	9.916	7.85938	0
ASBL_Litter 24.3c_Embryo1	WT	measurement2	0.2076	82.8126	9.916	8.35141	1.69519
ASBL_Litter 24.3c_Embryo1	WT	measurement2	0.4151	77.71	9.916	7.83683	3.38957
ASBL_Litter 24.3c_Embryo1	WT	measurement2	0.6227	65.748	9.916	6.6305	5.08476
ASBL_Litter 24.3c_Embryo1	WT	measurement2	0.8303	53.3593	9.916	5.38113	6.77995
ASBL_Litter 24.3c_Embryo1	WT	measurement2	1.0378	62.0489	9.916	6.25745	8.47433
ASBL_Litter 24.3c_Embryo1	WT	measurement2	1.2454	54.6975	9.916	5.51609	10.1695
ASBL_Litter 24.3c_Embryo1	WT	measurement2	1.453	43.6804	9.916	4.40504	11.8647
ASBL_Litter 24.3c_Embryo1	WT	measurement2	1.6605	39.6875	9.916	4.00237	13.5591
ASBL_Litter 24.3c_Embryo1	WT	measurement2	1.8681	44.986	9.916	4.53671	15.2543
ASBL_Litter 24.3c_Embryo1	WT	measurement2	2.0757	47.1136	9.916	4.75127	16.9495
ASBL_Litter 24.3c_Embryo1	WT	measurement2	2.2832	31.9291	9.916	3.21996	18.6438
ASBL_Litter 24.3c_Embryo1	WT	measurement2	2.4908	48.3325	9.916	4.87419	20.339
ASBL_Litter 24.3c_Embryo1	WT	measurement2	2.6984	45.0432	9.916	4.54248	22.0342
ASBL_Litter 24.3c_Embryo1	WT	measurement2	2.9059	41.5212	9.916	4.18729	23.7286
ASBL_Litter 24.3c_Embryo1	WT	measurement2	3.1135	41.0846	9.916	4.14326	25.4238
ASBL_Litter 24.3c_Embryo1	WT	measurement2	3.3211	46.7832	9.916	4.71795	27.119
ASBL_Litter 24.3c_Embryo1	WT	measurement2	3.5286	42.4227	9.916	4.27821	28.8134
ASBL_Litter 24.3c_Embryo1	WT	measurement2	3.7362	49.9807	9.916	5.04041	30.5086
ASBL_Litter 24.3c_Embryo1	WT	measurement2	3.9438	42.4914	9.916	4.28514	32.2037
ASBL_Litter 24.3c_Embryo1	WT	measurement2	4.1513	37.538	9.916	3.7856	33.8981
ASBL_Litter 24.3c_Embryo1	WT	measurement2	4.3589	48.3902	9.916	4.88001	35.5933
ASBL_Litter 24.3c_Embryo1	WT	measurement2	4.5665	64.1325	9.916	6.46758	37.2885
ASBL_Litter 24.3c_Embryo1	WT	measurement2	4.774	64.8412	9.916	6.53905	38.9829
ASBL_Litter 24.3c_Embryo1	WT	measurement2	4.9816	71.2666	9.916	7.18703	40.6781
ASBL_Litter 24.3c_Embryo1	WT	measurement2	5.1892	74.5342	9.916	7.51656	42.3733
ASBL_Litter 24.3c_Embryo1	WT	measurement2	5.3967	66.988	9.916	6.75555	44.0676
ASBL_Litter 24.3c_Embryo1	WT	measurement2	5.6043	68.7894	9.916	6.93721	45.7628
ASBL_Litter 24.3c_Embryo1	WT	measurement2	5.8119	54.7656	9.916	5.52295	47.458
ASBL_Litter 24.3c_Embryo1	WT	measurement2	6.0194	43.4351	9.916	4.3803	49.1524
ASBL_Litter 24.3c_Embryo1	WT	measurement2	6.227	42.7778	9.916	4.31402	50.8476
ASBL_Litter 24.3c_Embryo1	WT	measurement2	6.4346	39.4147	9.916	3.97486	52.5428
ASBL_Litter 24.3c_Embryo1	WT	measurement2	6.6421	37.7326	9.916	3.80522	54.2372
ASBL_Litter 24.3c_Embryo1	WT	measurement2	6.8497	34.905	9.916	3.52007	55.9324
ASBL_Litter 24.3c_Embryo1	WT	measurement2	7.0573	37.6527	9.916	3.79717	57.6275
ASBL_Litter 24.3c_Embryo1	WT	measurement2	7.2648	37.0494	9.916	3.73633	59.3219
ASBL_Litter 24.3c_Embryo1	WT	measurement2	7.4724	36.5115	9.916	3.68208	61.0171
ASBL_Litter 24.3c_Embryo1	WT	measurement2	7.68	36.8367	9.916	3.71487	62.7123
ASBL_Litter 24.3c_Embryo1	WT	measurement2	7.8875	34.8618	9.916	3.51571	64.4067
ASBL_Litter 24.3c_Embryo1	WT	measurement2	8.0951	31.9878	9.916	3.22588	66.1019
ASBL_Litter 24.3c_Embryo1	WT	measurement2	8.3027	31.4201	9.916	3.16863	67.7971
ASBL_Litter 24.3c_Embryo1	WT	measurement2	8.5102	32.552	9.916	3.28278	69.4914
ASBL_Litter 24.3c_Embryo1	WT	measurement2	8.7178	27.3993	9.916	2.76314	71.1866
ASBL_Litter 24.3c_Embryo1	WT	measurement2	8.9254	23.8441	9.916	2.40461	72.8818
ASBL_Litter 24.3c_Embryo1	WT	measurement2	9.1329	21.8301	9.916	2.2015	74.5762
ASBL_Litter 24.3c_Embryo1	WT	measurement2	9.3405	19.203	9.916	1.93657	76.2714
ASBL_Litter 24.3c_Embryo1	WT	measurement2	9.5481	24.4508	9.916	2.46579	77.9666
ASBL_Litter 24.3c_Embryo1	WT	measurement2	9.7556	27.9133	9.916	2.81498	79.661
ASBL_Litter 24.3c_Embryo1	WT	measurement2	9.9632	27.7231	9.916	2.79579	81.3562
ASBL_Litter 24.3c_Embryo1	WT	measurement2	10.1708	37.6302	9.916	3.7949	83.0513
ASBL_Litter 24.3c_Embryo1	WT	measurement2	10.3783	34.498	9.916	3.47902	84.7457
ASBL_Litter 24.3c_Embryo1	WT	measurement2	10.5859	40.8296	9.916	4.11755	86.4409
ASBL_Litter 24.3c_Embryo1	WT	measurement2	10.7935	55.9184	9.916	5.63921	88.1361
ASBL_Litter 24.3c_Embryo1	WT	measurement2	11.001	70.0007	9.916	7.05937	89.8305
ASBL_Litter 24.3c_Embryo1	WT	measurement2	11.2086	59.2521	9.916	5.9754	91.5257
ASBL_Litter 24.3c_Embryo1	WT	measurement2	11.4162	58.6175	9.916	5.91141	93.2209
ASBL_Litter 24.3c_Embryo1	WT	measurement2	11.6237	60.0095	9.916	6.05178	94.9152
ASBL_Litter 24.3c_Embryo1	WT	measurement2	11.8313	60.1453	9.916	6.06548	96.6104
ASBL_Litter 24.3c_Embryo1	WT	measurement2	12.0389	69.4447	9.916	7.0033	98.3056
ASBL_Litter 24.3c_Embryo1	WT	measurement2	12.2464	55.3896	9.916	5.58588	100
ASBL_Litter 24.3c_Embryo1	WT	measurement3	0	56.6371	8.268	6.85016	0
ASBL_Litter 24.3c_Embryo1	WT	measurement3	0.2076	70.9264	8.268	8.57842	1.53871
ASBL_Litter 24.3c_Embryo1	WT	measurement3	0.4151	74.9669	8.268	9.06711	3.07668
ASBL_Litter 24.3c_Embryo1	WT	measurement3	0.6227	63.0818	8.268	7.62963	4.6154
ASBL_Litter 24.3c_Embryo1	WT	measurement3	0.8303	47.0067	8.268	5.68538	6.15411
ASBL_Litter 24.3c_Embryo1	WT	measurement3	1.0378	39.4616	8.268	4.77281	7.69208
ASBL_Litter 24.3c_Embryo1	WT	measurement3	1.2454	31.735	8.268	3.83829	9.23079
ASBL_Litter 24.3c_Embryo1	WT	measurement3	1.453	27.8273	8.268	3.36566	10.7695
ASBL_Litter 24.3c_Embryo1	WT	measurement3	1.6605	28.0259	8.268	3.38968	12.3075
ASBL_Litter 24.3c_Embryo1	WT	measurement3	1.8681	32.9613	8.268	3.98661	13.8462
ASBL_Litter 24.3c_Embryo1	WT	measurement3	2.0757	29.4472	8.268	3.56159	15.3849
ASBL_Litter 24.3c_Embryo1	WT	measurement3	2.2832	28.3867	8.268	3.43332	16.9229
ASBL_Litter 24.3c_Embryo1	WT	measurement3	2.4908	26.2266	8.268	3.17206	18.4616
ASBL_Litter 24.3c_Embryo1	WT	measurement3	2.6984	30.9924	8.268	3.74848	20.0003
ASBL_Litter 24.3c_Embryo1	WT	measurement3	2.9059	27.7452	8.268	3.35573	21.5383
ASBL_Litter 24.3c_Embryo1	WT	measurement3	3.1135	28.7036	8.268	3.47165	23.077
ASBL_Litter 24.3c_Embryo1	WT	measurement3	3.3211	27.1516	8.268	3.28394	24.6157
ASBL_Litter 24.3c_Embryo1	WT	measurement3	3.5286	27.63	8.268	3.3418	26.1537
ASBL_Litter 24.3c_Embryo1	WT	measurement3	3.7362	24.2125	8.268	2.92846	27.6924
ASBL_Litter 24.3c_Embryo1	WT	measurement3	3.9438	25.8778	8.268	3.12987	29.2311
ASBL_Litter 24.3c_Embryo1	WT	measurement3	4.1513	27.3868	8.268	3.31239	30.7691
ASBL_Litter 24.3c_Embryo1	WT	measurement3	4.3589	28.2304	8.268	3.41442	32.3078
ASBL_Litter 24.3c_Embryo1	WT	measurement3	4.5665	27.0986	8.268	3.27753	33.8465
ASBL_Litter 24.3c_Embryo1	WT	measurement3	4.774	26.7403	8.268	3.23419	35.3845
ASBL_Litter 24.3c_Embryo1	WT	measurement3	4.9816	32.9017	8.268	3.9794	36.9232
ASBL_Litter 24.3c_Embryo1	WT	measurement3	5.1892	33.6997	8.268	4.07592	38.4619
ASBL_Litter 24.3c_Embryo1	WT	measurement3	5.3967	31.599	8.268	3.82184	39.9999
ASBL_Litter 24.3c_Embryo1	WT	measurement3	5.6043	26.4423	8.268	3.19815	41.5386
ASBL_Litter 24.3c_Embryo1	WT	measurement3	5.8119	23.1792	8.268	2.80348	43.0773
ASBL_Litter 24.3c_Embryo1	WT	measurement3	6.0194	23.3975	8.268	2.82989	44.6152
ASBL_Litter 24.3c_Embryo1	WT	measurement3	6.227	21.926	8.268	2.65191	46.154
ASBL_Litter 24.3c_Embryo1	WT	measurement3	6.4346	17.0766	8.268	2.06538	47.6927
ASBL_Litter 24.3c_Embryo1	WT	measurement3	6.6421	17.472	8.268	2.11321	49.2306
ASBL_Litter 24.3c_Embryo1	WT	measurement3	6.8497	19.232	8.268	2.32608	50.7694
ASBL_Litter 24.3c_Embryo1	WT	measurement3	7.0573	22.7501	8.268	2.75158	52.3081
ASBL_Litter 24.3c_Embryo1	WT	measurement3	7.2648	19.2579	8.268	2.32921	53.846
ASBL_Litter 24.3c_Embryo1	WT	measurement3	7.4724	23.6284	8.268	2.85781	55.3848
ASBL_Litter 24.3c_Embryo1	WT	measurement3	7.68	28.2124	8.268	3.41224	56.9235
ASBL_Litter 24.3c_Embryo1	WT	measurement3	7.8875	26.5574	8.268	3.21207	58.4614
ASBL_Litter 24.3c_Embryo1	WT	measurement3	8.0951	29.4265	8.268	3.55908	60.0001
ASBL_Litter 24.3c_Embryo1	WT	measurement3	8.3027	26.9965	8.268	3.26518	61.5389
ASBL_Litter 24.3c_Embryo1	WT	measurement3	8.5102	27.2512	8.268	3.29598	63.0768
ASBL_Litter 24.3c_Embryo1	WT	measurement3	8.7178	27.3552	8.268	3.30856	64.6155
ASBL_Litter 24.3c_Embryo1	WT	measurement3	8.9254	27.872	8.268	3.37107	66.1543
ASBL_Litter 24.3c_Embryo1	WT	measurement3	9.1329	26.6499	8.268	3.22326	67.6922
ASBL_Litter 24.3c_Embryo1	WT	measurement3	9.3405	30.0311	8.268	3.63221	69.2309
ASBL_Litter 24.3c_Embryo1	WT	measurement3	9.5481	27.8503	8.268	3.36844	70.7697
ASBL_Litter 24.3c_Embryo1	WT	measurement3	9.7556	28.2178	8.268	3.41289	72.3076
ASBL_Litter 24.3c_Embryo1	WT	measurement3	9.9632	27.6416	8.268	3.3432	73.8463
ASBL_Litter 24.3c_Embryo1	WT	measurement3	10.1708	28.6608	8.268	3.46647	75.385
ASBL_Litter 24.3c_Embryo1	WT	measurement3	10.3783	31.7682	8.268	3.84231	76.923
ASBL_Litter 24.3c_Embryo1	WT	measurement3	10.5859	33.7021	8.268	4.07621	78.4617
ASBL_Litter 24.3c_Embryo1	WT	measurement3	10.7935	30.7384	8.268	3.71776	80.0004
ASBL_Litter 24.3c_Embryo1	WT	measurement3	11.001	34.4143	8.268	4.16235	81.5384
ASBL_Litter 24.3c_Embryo1	WT	measurement3	11.2086	31.218	8.268	3.77576	83.0771
ASBL_Litter 24.3c_Embryo1	WT	measurement3	11.4162	34.1339	8.268	4.12843	84.6158
ASBL_Litter 24.3c_Embryo1	WT	measurement3	11.6237	42.1821	8.268	5.10185	86.1538
ASBL_Litter 24.3c_Embryo1	WT	measurement3	11.8313	47.6006	8.268	5.75721	87.6925
ASBL_Litter 24.3c_Embryo1	WT	measurement3	12.0389	52.0835	8.268	6.29941	89.2312
ASBL_Litter 24.3c_Embryo1	WT	measurement3	12.2464	56.8686	8.268	6.87816	90.7692
ASBL_Litter 24.3c_Embryo1	WT	measurement3	12.454	61.2885	8.268	7.41274	92.3079
ASBL_Litter 24.3c_Embryo1	WT	measurement3	12.6616	77.4492	8.268	9.36734	93.8466
ASBL_Litter 24.3c_Embryo1	WT	measurement3	12.8691	75.2019	8.268	9.09554	95.3846
ASBL_Litter 24.3c_Embryo1	WT	measurement3	13.0767	79.2074	8.268	9.58	96.9233
ASBL_Litter 24.3c_Embryo1	WT	measurement3	13.2843	84.4945	8.268	10.2195	98.462
ASBL_Litter 24.3c_Embryo1	WT	measurement3	13.4918	83.8244	8.268	10.1384	100
ASBL_Litter 24.3c_Embryo1	WT	measurement4	0	67.1667	7.633	8.79952	0
ASBL_Litter 24.3c_Embryo1	WT	measurement4	0.20757	61	7.633	7.99162	2.56415
ASBL_Litter 24.3c_Embryo1	WT	measurement4	0.41513	55.8333	7.633	7.31473	5.12817
ASBL_Litter 24.3c_Embryo1	WT	measurement4	0.6227	45.5	7.633	5.96096	7.69232
ASBL_Litter 24.3c_Embryo1	WT	measurement4	0.83027	40.8333	7.633	5.34957	10.2565
ASBL_Litter 24.3c_Embryo1	WT	measurement4	1.03783	29.8333	7.633	3.90846	12.8205
ASBL_Litter 24.3c_Embryo1	WT	measurement4	1.2454	25	7.633	3.27525	15.3846
ASBL_Litter 24.3c_Embryo1	WT	measurement4	1.45297	22.5	7.633	2.94773	17.9488
ASBL_Litter 24.3c_Embryo1	WT	measurement4	1.66053	16.6667	7.633	2.18351	20.5128
ASBL_Litter 24.3c_Embryo1	WT	measurement4	1.8681	12	7.633	1.57212	23.077
ASBL_Litter 24.3c_Embryo1	WT	measurement4	2.07566	15	7.633	1.96515	25.641
ASBL_Litter 24.3c_Embryo1	WT	measurement4	2.28323	14.1667	7.633	1.85598	28.2051
ASBL_Litter 24.3c_Embryo1	WT	measurement4	2.4908	17.1667	7.633	2.24901	30.7693
ASBL_Litter 24.3c_Embryo1	WT	measurement4	2.69836	16.8333	7.633	2.20533	33.3333
ASBL_Litter 24.3c_Embryo1	WT	measurement4	2.90593	19.6667	7.633	2.57654	35.8974
ASBL_Litter 24.3c_Embryo1	WT	measurement4	3.1135	20.3333	7.633	2.66387	38.4616
ASBL_Litter 24.3c_Embryo1	WT	measurement4	3.32106	21.1667	7.633	2.77305	41.0256
ASBL_Litter 24.3c_Embryo1	WT	measurement4	3.52863	24.6667	7.633	3.23159	43.5898
ASBL_Litter 24.3c_Embryo1	WT	measurement4	3.7362	26.1716	7.633	3.42874	46.1539
ASBL_Litter 24.3c_Embryo1	WT	measurement4	3.94376	23.7566	7.633	3.11235	48.7179
ASBL_Litter 24.3c_Embryo1	WT	measurement4	4.15133	28.1166	7.633	3.68356	51.2821
ASBL_Litter 24.3c_Embryo1	WT	measurement4	4.3589	24.981	7.633	3.27276	53.8462
ASBL_Litter 24.3c_Embryo1	WT	measurement4	4.56646	25.796	7.633	3.37954	56.4102
ASBL_Litter 24.3c_Embryo1	WT	measurement4	4.77403	21.4495	7.633	2.8101	58.9744
ASBL_Litter 24.3c_Embryo1	WT	measurement4	4.9816	19.5188	7.633	2.55716	61.5385
ASBL_Litter 24.3c_Embryo1	WT	measurement4	5.18916	15.1318	7.633	1.98242	64.1026
ASBL_Litter 24.3c_Embryo1	WT	measurement4	5.39673	20.6593	7.633	2.70658	66.6667
ASBL_Litter 24.3c_Embryo1	WT	measurement4	5.60429	22.273	7.633	2.91799	69.2307
ASBL_Litter 24.3c_Embryo1	WT	measurement4	5.81186	25.5674	7.633	3.34959	71.7949
ASBL_Litter 24.3c_Embryo1	WT	measurement4	6.01943	23.1641	7.633	3.03473	74.359
ASBL_Litter 24.3c_Embryo1	WT	measurement4	6.22699	17.5721	7.633	2.30212	76.923
ASBL_Litter 24.3c_Embryo1	WT	measurement4	6.43456	22.0155	7.633	2.88425	79.4872
ASBL_Litter 24.3c_Embryo1	WT	measurement4	6.64213	35.033	7.633	4.58968	82.0513
ASBL_Litter 24.3c_Embryo1	WT	measurement4	6.84969	51.6543	7.633	6.76723	84.6154
ASBL_Litter 24.3c_Embryo1	WT	measurement4	7.05726	56.7499	7.633	7.43481	87.1795
ASBL_Litter 24.3c_Embryo1	WT	measurement4	7.26483	69.2201	7.633	9.06853	89.7437
ASBL_Litter 24.3c_Embryo1	WT	measurement4	7.47239	96.3852	7.633	12.6274	92.3077
ASBL_Litter 24.3c_Embryo1	WT	measurement4	7.67996	90.5224	7.633	11.8593	94.8718
ASBL_Litter 24.3c_Embryo1	WT	measurement4	7.88753	92.9676	7.633	12.1797	97.436
ASBL_Litter 24.3c_Embryo1	WT	measurement4	8.09509	68.3273	7.633	8.95157	100
ASBL_Litter 24.3c_Embryo1	WT	measurement5	0	105.854	7.512	14.0913	0
ASBL_Litter 24.3c_Embryo1	WT	measurement5	0.2076	105.08	7.512	13.9883	1.69519
ASBL_Litter 24.3c_Embryo1	WT	measurement5	0.4151	93.4669	7.512	12.4423	3.38957
ASBL_Litter 24.3c_Embryo1	WT	measurement5	0.6227	82.2725	7.512	10.9521	5.08476
ASBL_Litter 24.3c_Embryo1	WT	measurement5	0.8303	73.9767	7.512	9.8478	6.77995
ASBL_Litter 24.3c_Embryo1	WT	measurement5	1.0378	78.088	7.512	10.3951	8.47433
ASBL_Litter 24.3c_Embryo1	WT	measurement5	1.2454	65.1652	7.512	8.67481	10.1695
ASBL_Litter 24.3c_Embryo1	WT	measurement5	1.453	83.4984	7.512	11.1153	11.8647
ASBL_Litter 24.3c_Embryo1	WT	measurement5	1.6605	90.5873	7.512	12.059	13.5591
ASBL_Litter 24.3c_Embryo1	WT	measurement5	1.8681	85.4257	7.512	11.3719	15.2543
ASBL_Litter 24.3c_Embryo1	WT	measurement5	2.0757	82.7995	7.512	11.0223	16.9495
ASBL_Litter 24.3c_Embryo1	WT	measurement5	2.2832	72.2016	7.512	9.6115	18.6438
ASBL_Litter 24.3c_Embryo1	WT	measurement5	2.4908	61.3227	7.512	8.1633	20.339
ASBL_Litter 24.3c_Embryo1	WT	measurement5	2.6984	43.2057	7.512	5.75156	22.0342
ASBL_Litter 24.3c_Embryo1	WT	measurement5	2.9059	31.6042	7.512	4.20716	23.7286
ASBL_Litter 24.3c_Embryo1	WT	measurement5	3.1135	25.18	7.512	3.35197	25.4238
ASBL_Litter 24.3c_Embryo1	WT	measurement5	3.3211	22.8884	7.512	3.04691	27.119
ASBL_Litter 24.3c_Embryo1	WT	measurement5	3.5286	22.9453	7.512	3.05449	28.8134
ASBL_Litter 24.3c_Embryo1	WT	measurement5	3.7362	20.9034	7.512	2.78267	30.5086
ASBL_Litter 24.3c_Embryo1	WT	measurement5	3.9438	21.0068	7.512	2.79643	32.2037
ASBL_Litter 24.3c_Embryo1	WT	measurement5	4.1513	19.7551	7.512	2.62981	33.8981
ASBL_Litter 24.3c_Embryo1	WT	measurement5	4.3589	18.2026	7.512	2.42314	35.5933
ASBL_Litter 24.3c_Embryo1	WT	measurement5	4.5665	16.4338	7.512	2.18767	37.2885
ASBL_Litter 24.3c_Embryo1	WT	measurement5	4.774	15.3931	7.512	2.04913	38.9829
ASBL_Litter 24.3c_Embryo1	WT	measurement5	4.9816	16.4346	7.512	2.18778	40.6781
ASBL_Litter 24.3c_Embryo1	WT	measurement5	5.1892	14.9697	7.512	1.99277	42.3733
ASBL_Litter 24.3c_Embryo1	WT	measurement5	5.3967	13.3214	7.512	1.77335	44.0676
ASBL_Litter 24.3c_Embryo1	WT	measurement5	5.6043	13.256	7.512	1.76464	45.7628
ASBL_Litter 24.3c_Embryo1	WT	measurement5	5.8119	13.0654	7.512	1.73927	47.458
ASBL_Litter 24.3c_Embryo1	WT	measurement5	6.0194	13.1013	7.512	1.74405	49.1524
ASBL_Litter 24.3c_Embryo1	WT	measurement5	6.227	13.512	7.512	1.79872	50.8476
ASBL_Litter 24.3c_Embryo1	WT	measurement5	6.4346	11.1659	7.512	1.48641	52.5428
ASBL_Litter 24.3c_Embryo1	WT	measurement5	6.6421	10.9649	7.512	1.45965	54.2372
ASBL_Litter 24.3c_Embryo1	WT	measurement5	6.8497	11.059	7.512	1.47218	55.9324
ASBL_Litter 24.3c_Embryo1	WT	measurement5	7.0573	9.8453	7.512	1.31061	57.6275
ASBL_Litter 24.3c_Embryo1	WT	measurement5	7.2648	11.429	7.512	1.52143	59.3219
ASBL_Litter 24.3c_Embryo1	WT	measurement5	7.4724	14.0965	7.512	1.87653	61.0171
ASBL_Litter 24.3c_Embryo1	WT	measurement5	7.68	12.3869	7.512	1.64895	62.7123
ASBL_Litter 24.3c_Embryo1	WT	measurement5	7.8875	9.0293	7.512	1.20198	64.4067
ASBL_Litter 24.3c_Embryo1	WT	measurement5	8.0951	10.9094	7.512	1.45226	66.1019
ASBL_Litter 24.3c_Embryo1	WT	measurement5	8.3027	12.4832	7.512	1.66177	67.7971
ASBL_Litter 24.3c_Embryo1	WT	measurement5	8.5102	12.6341	7.512	1.68186	69.4914
ASBL_Litter 24.3c_Embryo1	WT	measurement5	8.7178	12.0885	7.512	1.60923	71.1866
ASBL_Litter 24.3c_Embryo1	WT	measurement5	8.9254	16.0863	7.512	2.14141	72.8818
ASBL_Litter 24.3c_Embryo1	WT	measurement5	9.1329	17.0159	7.512	2.26516	74.5762
ASBL_Litter 24.3c_Embryo1	WT	measurement5	9.3405	29.5398	7.512	3.93235	76.2714
ASBL_Litter 24.3c_Embryo1	WT	measurement5	9.5481	41.6193	7.512	5.54038	77.9666
ASBL_Litter 24.3c_Embryo1	WT	measurement5	9.7556	59.8182	7.512	7.96302	79.661
ASBL_Litter 24.3c_Embryo1	WT	measurement5	9.9632	69.3544	7.512	9.23248	81.3562
ASBL_Litter 24.3c_Embryo1	WT	measurement5	10.1708	78.3341	7.512	10.4279	83.0513
ASBL_Litter 24.3c_Embryo1	WT	measurement5	10.3783	82.2376	7.512	10.9475	84.7457
ASBL_Litter 24.3c_Embryo1	WT	measurement5	10.5859	90.3482	7.512	12.0272	86.4409
ASBL_Litter 24.3c_Embryo1	WT	measurement5	10.7935	93.2567	7.512	12.4144	88.1361
ASBL_Litter 24.3c_Embryo1	WT	measurement5	11.001	103.086	7.512	13.7228	89.8305
ASBL_Litter 24.3c_Embryo1	WT	measurement5	11.2086	92.8248	7.512	12.3569	91.5257
ASBL_Litter 24.3c_Embryo1	WT	measurement5	11.4162	75.3141	7.512	10.0258	93.2209
ASBL_Litter 24.3c_Embryo1	WT	measurement5	11.6237	74.6706	7.512	9.94018	94.9152
ASBL_Litter 24.3c_Embryo1	WT	measurement5	11.8313	62.649	7.512	8.33986	96.6104
ASBL_Litter 24.3c_Embryo1	WT	measurement5	12.0389	45.4676	7.512	6.05266	98.3056
ASBL_Litter 24.3c_Embryo1	WT	measurement5	12.2464	50.1771	7.512	6.67959	100
ASBL_Litter 24.3c_Embryo2	null	measurement1	0	77.0144	16.202	4.75339	0
ASBL_Litter 24.3c_Embryo2	null	measurement1	0.20757	99.2488	16.202	6.12571	2.94123
ASBL_Litter 24.3c_Embryo2	null	measurement1	0.41513	107.37	16.202	6.62697	5.88231
ASBL_Litter 24.3c_Embryo2	null	measurement1	0.6227	120.224	16.202	7.42034	8.82354
ASBL_Litter 24.3c_Embryo2	null	measurement1	0.83027	112.255	16.202	6.92845	11.7648
ASBL_Litter 24.3c_Embryo2	null	measurement1	1.03783	108.569	16.202	6.70093	14.7058
ASBL_Litter 24.3c_Embryo2	null	measurement1	1.2454	105.965	16.202	6.54023	17.6471
ASBL_Litter 24.3c_Embryo2	null	measurement1	1.45297	106.501	16.202	6.57331	20.5883
ASBL_Litter 24.3c_Embryo2	null	measurement1	1.66053	96.461	16.202	5.95365	23.5294
ASBL_Litter 24.3c_Embryo2	null	measurement1	1.8681	88.4369	16.202	5.45839	26.4706
ASBL_Litter 24.3c_Embryo2	null	measurement1	2.07566	88.4471	16.202	5.45902	29.4117
ASBL_Litter 24.3c_Embryo2	null	measurement1	2.28323	98.9689	16.202	6.10844	32.3529
ASBL_Litter 24.3c_Embryo2	null	measurement1	2.4908	105.852	16.202	6.53324	35.2942
ASBL_Litter 24.3c_Embryo2	null	measurement1	2.69836	121.538	16.202	7.50143	38.2352
ASBL_Litter 24.3c_Embryo2	null	measurement1	2.90593	117.603	16.202	7.25854	41.1765
ASBL_Litter 24.3c_Embryo2	null	measurement1	3.1135	116.216	16.202	7.17295	44.1177
ASBL_Litter 24.3c_Embryo2	null	measurement1	3.32106	119.021	16.202	7.34605	47.0588
ASBL_Litter 24.3c_Embryo2	null	measurement1	3.52863	133.787	16.202	8.25742	50
ASBL_Litter 24.3c_Embryo2	null	measurement1	3.7362	137.904	16.202	8.51156	52.9412
ASBL_Litter 24.3c_Embryo2	null	measurement1	3.94376	152.37	16.202	9.40438	55.8823
ASBL_Litter 24.3c_Embryo2	null	measurement1	4.15133	162.64	16.202	10.0383	58.8235
ASBL_Litter 24.3c_Embryo2	null	measurement1	4.3589	150.201	16.202	9.27054	61.7648
ASBL_Litter 24.3c_Embryo2	null	measurement1	4.56646	134.004	16.202	8.27085	64.7058
ASBL_Litter 24.3c_Embryo2	null	measurement1	4.77403	133.402	16.202	8.23365	67.6471
ASBL_Litter 24.3c_Embryo2	null	measurement1	4.9816	129.725	16.202	8.00673	70.5883
ASBL_Litter 24.3c_Embryo2	null	measurement1	5.18916	125.566	16.202	7.75006	73.5294
ASBL_Litter 24.3c_Embryo2	null	measurement1	5.39673	129.511	16.202	7.99353	76.4706
ASBL_Litter 24.3c_Embryo2	null	measurement1	5.60429	135.134	16.202	8.34058	79.4117
ASBL_Litter 24.3c_Embryo2	null	measurement1	5.81186	126.711	16.202	7.82069	82.3529
ASBL_Litter 24.3c_Embryo2	null	measurement1	6.01943	119.63	16.202	7.38363	85.2942
ASBL_Litter 24.3c_Embryo2	null	measurement1	6.22699	112.175	16.202	6.92353	88.2352
ASBL_Litter 24.3c_Embryo2	null	measurement1	6.43456	108.723	16.202	6.71049	91.1765
ASBL_Litter 24.3c_Embryo2	null	measurement1	6.64213	115.708	16.202	7.14161	94.1177
ASBL_Litter 24.3c_Embryo2	null	measurement1	6.84969	108.771	16.202	6.71342	97.0588
ASBL_Litter 24.3c_Embryo2	null	measurement1	7.05726	84.849	16.202	5.23695	100
ASBL_Litter 24.3c_Embryo2	null	measurement2	0	128.065	10.085	12.6985	0
ASBL_Litter 24.3c_Embryo2	null	measurement2	0.20757	130.926	10.085	12.9823	2.77783
ASBL_Litter 24.3c_Embryo2	null	measurement2	0.41513	121.314	10.085	12.0291	5.55552
ASBL_Litter 24.3c_Embryo2	null	measurement2	0.6227	110.322	10.085	10.9392	8.33334
ASBL_Litter 24.3c_Embryo2	null	measurement2	0.83027	115.52	10.085	11.4547	11.1112
ASBL_Litter 24.3c_Embryo2	null	measurement2	1.03783	113.109	10.085	11.2155	13.8889
ASBL_Litter 24.3c_Embryo2	null	measurement2	1.2454	116.346	10.085	11.5366	16.6667
ASBL_Litter 24.3c_Embryo2	null	measurement2	1.45297	112.016	10.085	11.1072	19.4445
ASBL_Litter 24.3c_Embryo2	null	measurement2	1.66053	113.561	10.085	11.2603	22.2222
ASBL_Litter 24.3c_Embryo2	null	measurement2	1.8681	117.758	10.085	11.6766	25
ASBL_Litter 24.3c_Embryo2	null	measurement2	2.07566	100.693	10.085	9.98441	27.7777
ASBL_Litter 24.3c_Embryo2	null	measurement2	2.28323	82.3776	10.085	8.16833	30.5556
ASBL_Litter 24.3c_Embryo2	null	measurement2	2.4908	89.4405	10.085	8.86867	33.3334
ASBL_Litter 24.3c_Embryo2	null	measurement2	2.69836	96.373	10.085	9.55607	36.1111
ASBL_Litter 24.3c_Embryo2	null	measurement2	2.90593	94.7483	10.085	9.39497	38.8889
ASBL_Litter 24.3c_Embryo2	null	measurement2	3.1135	99.0597	10.085	9.82248	41.6667
ASBL_Litter 24.3c_Embryo2	null	measurement2	3.32106	85.8022	10.085	8.5079	44.4444
ASBL_Litter 24.3c_Embryo2	null	measurement2	3.52863	96.6594	10.085	9.58447	47.2222
ASBL_Litter 24.3c_Embryo2	null	measurement2	3.7362	99.4209	10.085	9.85829	50.0001
ASBL_Litter 24.3c_Embryo2	null	measurement2	3.94376	98.7413	10.085	9.79091	52.7778
ASBL_Litter 24.3c_Embryo2	null	measurement2	4.15133	87.4163	10.085	8.66795	55.5556
ASBL_Litter 24.3c_Embryo2	null	measurement2	4.3589	89.1848	10.085	8.84331	58.3334
ASBL_Litter 24.3c_Embryo2	null	measurement2	4.56646	80.6943	10.085	8.00142	61.1111
ASBL_Litter 24.3c_Embryo2	null	measurement2	4.77403	80.3688	10.085	7.96914	63.8889
ASBL_Litter 24.3c_Embryo2	null	measurement2	4.9816	74.118	10.085	7.34933	66.6668
ASBL_Litter 24.3c_Embryo2	null	measurement2	5.18916	73.6976	10.085	7.30765	69.4444
ASBL_Litter 24.3c_Embryo2	null	measurement2	5.39673	83.5146	10.085	8.28107	72.2223
ASBL_Litter 24.3c_Embryo2	null	measurement2	5.60429	84.8586	10.085	8.41434	75
ASBL_Litter 24.3c_Embryo2	null	measurement2	5.81186	77.2754	10.085	7.66241	77.7778
ASBL_Litter 24.3c_Embryo2	null	measurement2	6.01943	73.389	10.085	7.27705	80.5556
ASBL_Litter 24.3c_Embryo2	null	measurement2	6.22699	68.2448	10.085	6.76696	83.3333
ASBL_Litter 24.3c_Embryo2	null	measurement2	6.43456	77.6754	10.085	7.70207	86.1111
ASBL_Litter 24.3c_Embryo2	null	measurement2	6.64213	77.4488	10.085	7.6796	88.889
ASBL_Litter 24.3c_Embryo2	null	measurement2	6.84969	75.5138	10.085	7.48773	91.6667
ASBL_Litter 24.3c_Embryo2	null	measurement2	7.05726	76.7958	10.085	7.61485	94.4445
ASBL_Litter 24.3c_Embryo2	null	measurement2	7.26483	77.7389	10.085	7.70837	97.2223
ASBL_Litter 24.3c_Embryo2	null	measurement2	7.47239	71.1852	10.085	7.05852	100
ASBL_Litter 24.3c_Embryo2	null	measurement3	0	143.667	9.627	14.9233	0
ASBL_Litter 24.3c_Embryo2	null	measurement3	0.20757	141.167	9.627	14.6637	4.00007
ASBL_Litter 24.3c_Embryo2	null	measurement3	0.41513	132.667	9.627	13.7807	7.99995
ASBL_Litter 24.3c_Embryo2	null	measurement3	0.6227	125.833	9.627	13.0708	12
ASBL_Litter 24.3c_Embryo2	null	measurement3	0.83027	122	9.627	12.6727	16.0001
ASBL_Litter 24.3c_Embryo2	null	measurement3	1.03783	124.83	9.627	12.9667	20
ASBL_Litter 24.3c_Embryo2	null	measurement3	1.2454	113.345	9.627	11.7737	24
ASBL_Litter 24.3c_Embryo2	null	measurement3	1.45297	99.838	9.627	10.3706	28.0001
ASBL_Litter 24.3c_Embryo2	null	measurement3	1.66053	97.644	9.627	10.1427	32
ASBL_Litter 24.3c_Embryo2	null	measurement3	1.8681	85.571	9.627	8.88865	36
ASBL_Litter 24.3c_Embryo2	null	measurement3	2.07566	101.727	9.627	10.5668	39.9999
ASBL_Litter 24.3c_Embryo2	null	measurement3	2.28323	83.99	9.627	8.72442	44
ASBL_Litter 24.3c_Embryo2	null	measurement3	2.4908	92.961	9.627	9.65628	48.0001
ASBL_Litter 24.3c_Embryo2	null	measurement3	2.69836	89.893	9.627	9.33759	51.9999
ASBL_Litter 24.3c_Embryo2	null	measurement3	2.90593	102.779	9.627	10.6761	56
ASBL_Litter 24.3c_Embryo2	null	measurement3	3.1135	100.356	9.627	10.4244	60.0001
ASBL_Litter 24.3c_Embryo2	null	measurement3	3.32106	89.263	9.627	9.27215	64
ASBL_Litter 24.3c_Embryo2	null	measurement3	3.52863	103.144	9.627	10.714	68
ASBL_Litter 24.3c_Embryo2	null	measurement3	3.7362	97.051	9.627	10.0811	72.0001
ASBL_Litter 24.3c_Embryo2	null	measurement3	3.94376	106.584	9.627	11.0714	76
ASBL_Litter 24.3c_Embryo2	null	measurement3	4.15133	115.214	9.627	11.9678	80
ASBL_Litter 24.3c_Embryo2	null	measurement3	4.3589	149.06	9.627	15.4835	84.0001
ASBL_Litter 24.3c_Embryo2	null	measurement3	4.56646	195.799	9.627	20.3385	88
ASBL_Litter 24.3c_Embryo2	null	measurement3	4.77403	205.834	9.627	21.3809	92.0001
ASBL_Litter 24.3c_Embryo2	null	measurement3	4.9816	213.892	9.627	22.2179	96.0001
ASBL_Litter 24.3c_Embryo2	null	measurement3	5.18916	219.362	9.627	22.7861	100
ASBL_Litter 24.3c_Embryo2	null	measurement4	0	193.379	7.102	27.2288	0
ASBL_Litter 24.3c_Embryo2	null	measurement4	0.2076	184.475	7.102	25.9751	1.51539
ASBL_Litter 24.3c_Embryo2	null	measurement4	0.4151	158.589	7.102	22.3302	3.03006
ASBL_Litter 24.3c_Embryo2	null	measurement4	0.6227	135.024	7.102	19.0121	4.54545
ASBL_Litter 24.3c_Embryo2	null	measurement4	0.8303	136.068	7.102	19.1591	6.06085
ASBL_Litter 24.3c_Embryo2	null	measurement4	1.0378	137.355	7.102	19.3403	7.57551
ASBL_Litter 24.3c_Embryo2	null	measurement4	1.2454	139.286	7.102	19.6122	9.09091
ASBL_Litter 24.3c_Embryo2	null	measurement4	1.453	129.976	7.102	18.3013	10.6063
ASBL_Litter 24.3c_Embryo2	null	measurement4	1.6605	114.911	7.102	16.1801	12.121
ASBL_Litter 24.3c_Embryo2	null	measurement4	1.8681	103.457	7.102	14.5673	13.6364
ASBL_Litter 24.3c_Embryo2	null	measurement4	2.0757	93.275	7.102	13.1336	15.1518
ASBL_Litter 24.3c_Embryo2	null	measurement4	2.2832	93.99	7.102	13.2343	16.6664
ASBL_Litter 24.3c_Embryo2	null	measurement4	2.4908	91.405	7.102	12.8703	18.1818
ASBL_Litter 24.3c_Embryo2	null	measurement4	2.6984	104.257	7.102	14.6799	19.6972
ASBL_Litter 24.3c_Embryo2	null	measurement4	2.9059	118.231	7.102	16.6476	21.2119
ASBL_Litter 24.3c_Embryo2	null	measurement4	3.1135	124.458	7.102	17.5244	22.7273
ASBL_Litter 24.3c_Embryo2	null	measurement4	3.3211	118.235	7.102	16.6481	24.2427
ASBL_Litter 24.3c_Embryo2	null	measurement4	3.5286	130.257	7.102	18.3409	25.7573
ASBL_Litter 24.3c_Embryo2	null	measurement4	3.7362	133.105	7.102	18.7419	27.2727
ASBL_Litter 24.3c_Embryo2	null	measurement4	3.9438	120.771	7.102	17.0052	28.7881
ASBL_Litter 24.3c_Embryo2	null	measurement4	4.1513	107.531	7.102	15.1409	30.3028
ASBL_Litter 24.3c_Embryo2	null	measurement4	4.3589	103.476	7.102	14.57	31.8182
ASBL_Litter 24.3c_Embryo2	null	measurement4	4.5665	104.544	7.102	14.7204	33.3336
ASBL_Litter 24.3c_Embryo2	null	measurement4	4.774	122.056	7.102	17.1861	34.8482
ASBL_Litter 24.3c_Embryo2	null	measurement4	4.9816	119.432	7.102	16.8167	36.3636
ASBL_Litter 24.3c_Embryo2	null	measurement4	5.1892	107.896	7.102	15.1923	37.879
ASBL_Litter 24.3c_Embryo2	null	measurement4	5.3967	120.275	7.102	16.9354	39.3937
ASBL_Litter 24.3c_Embryo2	null	measurement4	5.6043	113.337	7.102	15.9585	40.9091
ASBL_Litter 24.3c_Embryo2	null	measurement4	5.8119	106.429	7.102	14.9858	42.4245
ASBL_Litter 24.3c_Embryo2	null	measurement4	6.0194	105.665	7.102	14.8782	43.9392
ASBL_Litter 24.3c_Embryo2	null	measurement4	6.227	107.57	7.102	15.1464	45.4545
ASBL_Litter 24.3c_Embryo2	null	measurement4	6.4346	102.966	7.102	14.4982	46.9699
ASBL_Litter 24.3c_Embryo2	null	measurement4	6.6421	95.083	7.102	13.3882	48.4846
ASBL_Litter 24.3c_Embryo2	null	measurement4	6.8497	91.454	7.102	12.8772	50
ASBL_Litter 24.3c_Embryo2	null	measurement4	7.0573	88.461	7.102	12.4558	51.5154
ASBL_Litter 24.3c_Embryo2	null	measurement4	7.2648	81.349	7.102	11.4544	53.0301
ASBL_Litter 24.3c_Embryo2	null	measurement4	7.4724	78.002	7.102	10.9831	54.5455
ASBL_Litter 24.3c_Embryo2	null	measurement4	7.68	79.698	7.102	11.2219	56.0608
ASBL_Litter 24.3c_Embryo2	null	measurement4	7.8875	81.878	7.102	11.5289	57.5755
ASBL_Litter 24.3c_Embryo2	null	measurement4	8.0951	81.638	7.102	11.4951	59.0909
ASBL_Litter 24.3c_Embryo2	null	measurement4	8.3027	86.26	7.102	12.1459	60.6063
ASBL_Litter 24.3c_Embryo2	null	measurement4	8.5102	82.507	7.102	11.6174	62.121
ASBL_Litter 24.3c_Embryo2	null	measurement4	8.7178	60.718	7.102	8.54942	63.6364
ASBL_Litter 24.3c_Embryo2	null	measurement4	8.9254	58.379	7.102	8.22008	65.1518
ASBL_Litter 24.3c_Embryo2	null	measurement4	9.1329	60.799	7.102	8.56083	66.6664
ASBL_Litter 24.3c_Embryo2	null	measurement4	9.3405	62.04	7.102	8.73557	68.1818
ASBL_Litter 24.3c_Embryo2	null	measurement4	9.5481	66.688	7.102	9.39003	69.6972
ASBL_Litter 24.3c_Embryo2	null	measurement4	9.7556	75.52	7.102	10.6336	71.2119
ASBL_Litter 24.3c_Embryo2	null	measurement4	9.9632	77.278	7.102	10.8812	72.7273
ASBL_Litter 24.3c_Embryo2	null	measurement4	10.1708	83.002	7.102	11.6871	74.2427
ASBL_Litter 24.3c_Embryo2	null	measurement4	10.3783	81.276	7.102	11.4441	75.7573
ASBL_Litter 24.3c_Embryo2	null	measurement4	10.5859	81.068	7.102	11.4148	77.2727
ASBL_Litter 24.3c_Embryo2	null	measurement4	10.7935	88.89	7.102	12.5162	78.7881
ASBL_Litter 24.3c_Embryo2	null	measurement4	11.001	88.279	7.102	12.4302	80.3028
ASBL_Litter 24.3c_Embryo2	null	measurement4	11.2086	96.645	7.102	13.6081	81.8182
ASBL_Litter 24.3c_Embryo2	null	measurement4	11.4162	87.557	7.102	12.3285	83.3336
ASBL_Litter 24.3c_Embryo2	null	measurement4	11.6237	90.665	7.102	12.7661	84.8482
ASBL_Litter 24.3c_Embryo2	null	measurement4	11.8313	103.398	7.102	14.559	86.3636
ASBL_Litter 24.3c_Embryo2	null	measurement4	12.0389	106.581	7.102	15.0072	87.879
ASBL_Litter 24.3c_Embryo2	null	measurement4	12.2464	110.029	7.102	15.4927	89.3937
ASBL_Litter 24.3c_Embryo2	null	measurement4	12.454	113.491	7.102	15.9801	90.9091
ASBL_Litter 24.3c_Embryo2	null	measurement4	12.6616	119.896	7.102	16.882	92.4245
ASBL_Litter 24.3c_Embryo2	null	measurement4	12.8691	120.611	7.102	16.9827	93.9392
ASBL_Litter 24.3c_Embryo2	null	measurement4	13.0767	147.157	7.102	20.7205	95.4545
ASBL_Litter 24.3c_Embryo2	null	measurement4	13.2843	152.138	7.102	21.4219	96.9699
ASBL_Litter 24.3c_Embryo2	null	measurement4	13.4918	139.356	7.102	19.6221	98.4846
ASBL_Litter 24.3c_Embryo2	null	measurement4	13.6994	128.599	7.102	18.1074	100
ASBL_Litter 24.3c_Embryo2	null	measurement5	0	88.6941	14.051	6.3123	0
ASBL_Litter 24.3c_Embryo2	null	measurement5	0.20757	110.962	14.051	7.89706	2.38099
ASBL_Litter 24.3c_Embryo2	null	measurement5	0.41513	126.648	14.051	9.01349	4.76187
ASBL_Litter 24.3c_Embryo2	null	measurement5	0.6227	94.2053	14.051	6.70453	7.14287
ASBL_Litter 24.3c_Embryo2	null	measurement5	0.83027	129.951	14.051	9.2485	9.52386
ASBL_Litter 24.3c_Embryo2	null	measurement5	1.03783	105.525	14.051	7.51017	11.9047
ASBL_Litter 24.3c_Embryo2	null	measurement5	1.2454	100.839	14.051	7.17662	14.2857
ASBL_Litter 24.3c_Embryo2	null	measurement5	1.45297	93.297	14.051	6.63988	16.6667
ASBL_Litter 24.3c_Embryo2	null	measurement5	1.66053	101.87	14.051	7.25001	19.0476
ASBL_Litter 24.3c_Embryo2	null	measurement5	1.8681	101.233	14.051	7.20466	21.4286
ASBL_Litter 24.3c_Embryo2	null	measurement5	2.07566	92.7923	14.051	6.60396	23.8095
ASBL_Litter 24.3c_Embryo2	null	measurement5	2.28323	77.292	14.051	5.50082	26.1905
ASBL_Litter 24.3c_Embryo2	null	measurement5	2.4908	100.3	14.051	7.1383	28.5715
ASBL_Litter 24.3c_Embryo2	null	measurement5	2.69836	93.1777	14.051	6.63139	30.9523
ASBL_Litter 24.3c_Embryo2	null	measurement5	2.90593	78.0509	14.051	5.55483	33.3333
ASBL_Litter 24.3c_Embryo2	null	measurement5	3.1135	89.6537	14.051	6.38059	35.7143
ASBL_Litter 24.3c_Embryo2	null	measurement5	3.32106	81.3295	14.051	5.78816	38.0952
ASBL_Litter 24.3c_Embryo2	null	measurement5	3.52863	83.1817	14.051	5.91998	40.4762
ASBL_Litter 24.3c_Embryo2	null	measurement5	3.7362	83.9016	14.051	5.97122	42.8572
ASBL_Litter 24.3c_Embryo2	null	measurement5	3.94376	81.1941	14.051	5.77853	45.2381
ASBL_Litter 24.3c_Embryo2	null	measurement5	4.15133	75.7803	14.051	5.39323	47.6191
ASBL_Litter 24.3c_Embryo2	null	measurement5	4.3589	75.4466	14.051	5.36948	50.0001
ASBL_Litter 24.3c_Embryo2	null	measurement5	4.56646	73.8598	14.051	5.25655	52.3809
ASBL_Litter 24.3c_Embryo2	null	measurement5	4.77403	71.1006	14.051	5.06018	54.7619
ASBL_Litter 24.3c_Embryo2	null	measurement5	4.9816	70.109	14.051	4.98961	57.1429
ASBL_Litter 24.3c_Embryo2	null	measurement5	5.18916	70.2136	14.051	4.99705	59.5238
ASBL_Litter 24.3c_Embryo2	null	measurement5	5.39673	68.5014	14.051	4.8752	61.9048
ASBL_Litter 24.3c_Embryo2	null	measurement5	5.60429	69.2023	14.051	4.92508	64.2857
ASBL_Litter 24.3c_Embryo2	null	measurement5	5.81186	69.4458	14.051	4.94241	66.6667
ASBL_Litter 24.3c_Embryo2	null	measurement5	6.01943	75.5179	14.051	5.37456	69.0477
ASBL_Litter 24.3c_Embryo2	null	measurement5	6.22699	67.2374	14.051	4.78524	71.4285
ASBL_Litter 24.3c_Embryo2	null	measurement5	6.43456	63.036	14.051	4.48623	73.8095
ASBL_Litter 24.3c_Embryo2	null	measurement5	6.64213	59.6601	14.051	4.24597	76.1905
ASBL_Litter 24.3c_Embryo2	null	measurement5	6.84969	58.1954	14.051	4.14173	78.5714
ASBL_Litter 24.3c_Embryo2	null	measurement5	7.05726	57.1064	14.051	4.06422	80.9524
ASBL_Litter 24.3c_Embryo2	null	measurement5	7.26483	61.0496	14.051	4.34486	83.3334
ASBL_Litter 24.3c_Embryo2	null	measurement5	7.47239	56.1266	14.051	3.99449	85.7143
ASBL_Litter 24.3c_Embryo2	null	measurement5	7.67996	75.9676	14.051	5.40656	88.0953
ASBL_Litter 24.3c_Embryo2	null	measurement5	7.88753	65.9587	14.051	4.69424	90.4763
ASBL_Litter 24.3c_Embryo2	null	measurement5	8.09509	95.5946	14.051	6.8034	92.8571
ASBL_Litter 24.3c_Embryo2	null	measurement5	8.30266	80.4616	14.051	5.7264	95.2381
ASBL_Litter 24.3c_Embryo2	null	measurement5	8.51023	93.7254	14.051	6.67037	97.6191
ASBL_Litter 24.3c_Embryo2	null	measurement5	8.71779	64.0941	14.051	4.56153	100
20190521_BLAS_Litter 28.2a_Embryo3	null	measurement1	0	82.6623	11.885	6.95518	0
20190521_BLAS_Litter 28.2a_Embryo3	null	measurement1	0.20757	79.175	11.885	6.66176	2.27277
20190521_BLAS_Litter 28.2a_Embryo3	null	measurement1	0.41513	91.4596	11.885	7.69538	4.54542
20190521_BLAS_Litter 28.2a_Embryo3	null	measurement1	0.6227	83.2052	11.885	7.00086	6.81819
20190521_BLAS_Litter 28.2a_Embryo3	null	measurement1	0.83027	83.4824	11.885	7.02418	9.09096
20190521_BLAS_Litter 28.2a_Embryo3	null	measurement1	1.03783	86.489	11.885	7.27716	11.3636
20190521_BLAS_Litter 28.2a_Embryo3	null	measurement1	1.2454	86.6867	11.885	7.29379	13.6364
20190521_BLAS_Litter 28.2a_Embryo3	null	measurement1	1.45297	89.3413	11.885	7.51715	15.9092
20190521_BLAS_Litter 28.2a_Embryo3	null	measurement1	1.66053	89.004	11.885	7.48877	18.1818
20190521_BLAS_Litter 28.2a_Embryo3	null	measurement1	1.8681	88.2753	11.885	7.42745	20.4546
20190521_BLAS_Litter 28.2a_Embryo3	null	measurement1	2.07566	80.7101	11.885	6.79092	22.7272
20190521_BLAS_Litter 28.2a_Embryo3	null	measurement1	2.28323	78.1395	11.885	6.57463	25
20190521_BLAS_Litter 28.2a_Embryo3	null	measurement1	2.4908	74.6496	11.885	6.28099	27.2728
20190521_BLAS_Litter 28.2a_Embryo3	null	measurement1	2.69836	67.2837	11.885	5.66123	29.5454
20190521_BLAS_Litter 28.2a_Embryo3	null	measurement1	2.90593	64.9881	11.885	5.46808	31.8182
20190521_BLAS_Litter 28.2a_Embryo3	null	measurement1	3.1135	63.3636	11.885	5.33139	34.091
20190521_BLAS_Litter 28.2a_Embryo3	null	measurement1	3.32106	61.7105	11.885	5.1923	36.3636
20190521_BLAS_Litter 28.2a_Embryo3	null	measurement1	3.52863	56.9561	11.885	4.79227	38.6364
20190521_BLAS_Litter 28.2a_Embryo3	null	measurement1	3.7362	58.8035	11.885	4.94771	40.9092
20190521_BLAS_Litter 28.2a_Embryo3	null	measurement1	3.94376	55.9796	11.885	4.71011	43.1818
20190521_BLAS_Litter 28.2a_Embryo3	null	measurement1	4.15133	56.5668	11.885	4.75951	45.4546
20190521_BLAS_Litter 28.2a_Embryo3	null	measurement1	4.3589	59.3412	11.885	4.99295	47.7273
20190521_BLAS_Litter 28.2a_Embryo3	null	measurement1	4.56646	54.6534	11.885	4.59852	50
20190521_BLAS_Litter 28.2a_Embryo3	null	measurement1	4.77403	57.5325	11.885	4.84077	52.2728
20190521_BLAS_Litter 28.2a_Embryo3	null	measurement1	4.9816	60.9789	11.885	5.13074	54.5455
20190521_BLAS_Litter 28.2a_Embryo3	null	measurement1	5.18916	64.9513	11.885	5.46498	56.8182
20190521_BLAS_Litter 28.2a_Embryo3	null	measurement1	5.39673	70.4916	11.885	5.93114	59.091
20190521_BLAS_Litter 28.2a_Embryo3	null	measurement1	5.60429	83.2792	11.885	7.00708	61.3636
20190521_BLAS_Litter 28.2a_Embryo3	null	measurement1	5.81186	92.0133	11.885	7.74197	63.6364
20190521_BLAS_Litter 28.2a_Embryo3	null	measurement1	6.01943	102.815	11.885	8.6508	65.9092
20190521_BLAS_Litter 28.2a_Embryo3	null	measurement1	6.22699	114.451	11.885	9.62989	68.1818
20190521_BLAS_Litter 28.2a_Embryo3	null	measurement1	6.43456	110.734	11.885	9.31708	70.4546
20190521_BLAS_Litter 28.2a_Embryo3	null	measurement1	6.64213	125.889	11.885	10.5922	72.7273
20190521_BLAS_Litter 28.2a_Embryo3	null	measurement1	6.84969	130.66	11.885	10.9937	75
20190521_BLAS_Litter 28.2a_Embryo3	null	measurement1	7.05726	135.489	11.885	11.4	77.2728
20190521_BLAS_Litter 28.2a_Embryo3	null	measurement1	7.26483	128.995	11.885	10.8536	79.5455
20190521_BLAS_Litter 28.2a_Embryo3	null	measurement1	7.47239	124.78	11.885	10.4989	81.8182
20190521_BLAS_Litter 28.2a_Embryo3	null	measurement1	7.67996	115.061	11.885	9.68122	84.091
20190521_BLAS_Litter 28.2a_Embryo3	null	measurement1	7.88753	108.077	11.885	9.09358	86.3637
20190521_BLAS_Litter 28.2a_Embryo3	null	measurement1	8.09509	112.853	11.885	9.49538	88.6364
20190521_BLAS_Litter 28.2a_Embryo3	null	measurement1	8.30266	114.289	11.885	9.61626	90.9092
20190521_BLAS_Litter 28.2a_Embryo3	null	measurement1	8.51023	110.055	11.885	9.26	93.1819
20190521_BLAS_Litter 28.2a_Embryo3	null	measurement1	8.71779	108.01	11.885	9.08797	95.4546
20190521_BLAS_Litter 28.2a_Embryo3	null	measurement1	8.92536	113.761	11.885	9.57178	97.7273
20190521_BLAS_Litter 28.2a_Embryo3	null	measurement1	9.13292	117.445	11.885	9.88183	100
20190521_BLAS_Litter 28.2a_Embryo3	null	measurement2	0	107.286	11.263	9.52551	0
20190521_BLAS_Litter 28.2a_Embryo3	null	measurement2	0.20757	107.779	11.263	9.56932	3.84622
20190521_BLAS_Litter 28.2a_Embryo3	null	measurement2	0.41513	106.413	11.263	9.44804	7.69225
20190521_BLAS_Litter 28.2a_Embryo3	null	measurement2	0.6227	100.296	11.263	8.90487	11.5385
20190521_BLAS_Litter 28.2a_Embryo3	null	measurement2	0.83027	78.9699	11.263	7.01144	15.3847
20190521_BLAS_Litter 28.2a_Embryo3	null	measurement2	1.03783	76.5557	11.263	6.7971	19.2307
20190521_BLAS_Litter 28.2a_Embryo3	null	measurement2	1.2454	66.0595	11.263	5.86518	23.0769
20190521_BLAS_Litter 28.2a_Embryo3	null	measurement2	1.45297	62.169	11.263	5.51975	26.9232
20190521_BLAS_Litter 28.2a_Embryo3	null	measurement2	1.66053	67.725	11.263	6.01305	30.7692
20190521_BLAS_Litter 28.2a_Embryo3	null	measurement2	1.8681	72.43	11.263	6.43079	34.6154
20190521_BLAS_Litter 28.2a_Embryo3	null	measurement2	2.07566	68.4464	11.263	6.0771	38.4614
20190521_BLAS_Litter 28.2a_Embryo3	null	measurement2	2.28323	63.2968	11.263	5.61989	42.3077
20190521_BLAS_Litter 28.2a_Embryo3	null	measurement2	2.4908	63.5004	11.263	5.63797	46.1539
20190521_BLAS_Litter 28.2a_Embryo3	null	measurement2	2.69836	55.0568	11.263	4.88829	49.9999
20190521_BLAS_Litter 28.2a_Embryo3	null	measurement2	2.90593	57.5838	11.263	5.11265	53.8461
20190521_BLAS_Litter 28.2a_Embryo3	null	measurement2	3.1135	62.7858	11.263	5.57452	57.6923
20190521_BLAS_Litter 28.2a_Embryo3	null	measurement2	3.32106	63.6717	11.263	5.65317	61.5384
20190521_BLAS_Litter 28.2a_Embryo3	null	measurement2	3.52863	64.1912	11.263	5.6993	65.3846
20190521_BLAS_Litter 28.2a_Embryo3	null	measurement2	3.7362	68.8841	11.263	6.11596	69.2308
20190521_BLAS_Litter 28.2a_Embryo3	null	measurement2	3.94376	88.3791	11.263	7.84685	73.0768
20190521_BLAS_Litter 28.2a_Embryo3	null	measurement2	4.15133	104.45	11.263	9.27371	76.9231
20190521_BLAS_Litter 28.2a_Embryo3	null	measurement2	4.3589	113.896	11.263	10.1124	80.7693
20190521_BLAS_Litter 28.2a_Embryo3	null	measurement2	4.56646	120.497	11.263	10.6985	84.6153
20190521_BLAS_Litter 28.2a_Embryo3	null	measurement2	4.77403	113.991	11.263	10.1209	88.4615
20190521_BLAS_Litter 28.2a_Embryo3	null	measurement2	4.9816	125.999	11.263	11.187	92.3077
20190521_BLAS_Litter 28.2a_Embryo3	null	measurement2	5.18916	116.228	11.263	10.3195	96.1538
20190521_BLAS_Litter 28.2a_Embryo3	null	measurement2	5.39673	113.406	11.263	10.0689	100
20190521_BLAS_Litter 28.2a_Embryo3	null	measurement3	0	114.056	5.817	19.6074	0
20190521_BLAS_Litter 28.2a_Embryo3	null	measurement3	0.20757	97.6409	5.817	16.7854	2.56415
20190521_BLAS_Litter 28.2a_Embryo3	null	measurement3	0.41513	88.692	5.817	15.247	5.12817
20190521_BLAS_Litter 28.2a_Embryo3	null	measurement3	0.6227	103.035	5.817	17.7128	7.69232
20190521_BLAS_Litter 28.2a_Embryo3	null	measurement3	0.83027	106.733	5.817	18.3484	10.2565
20190521_BLAS_Litter 28.2a_Embryo3	null	measurement3	1.03783	106.386	5.817	18.2888	12.8205
20190521_BLAS_Litter 28.2a_Embryo3	null	measurement3	1.2454	115.196	5.817	19.8034	15.3846
20190521_BLAS_Litter 28.2a_Embryo3	null	measurement3	1.45297	121.166	5.817	20.8296	17.9488
20190521_BLAS_Litter 28.2a_Embryo3	null	measurement3	1.66053	113.849	5.817	19.5718	20.5128
20190521_BLAS_Litter 28.2a_Embryo3	null	measurement3	1.8681	105.847	5.817	18.1962	23.077
20190521_BLAS_Litter 28.2a_Embryo3	null	measurement3	2.07566	107.733	5.817	18.5203	25.641
20190521_BLAS_Litter 28.2a_Embryo3	null	measurement3	2.28323	100.989	5.817	17.361	28.2051
20190521_BLAS_Litter 28.2a_Embryo3	null	measurement3	2.4908	91.9484	5.817	15.8068	30.7693
20190521_BLAS_Litter 28.2a_Embryo3	null	measurement3	2.69836	96.102	5.817	16.5209	33.3333
20190521_BLAS_Litter 28.2a_Embryo3	null	measurement3	2.90593	95.1655	5.817	16.3599	35.8974
20190521_BLAS_Litter 28.2a_Embryo3	null	measurement3	3.1135	90.2674	5.817	15.5179	38.4616
20190521_BLAS_Litter 28.2a_Embryo3	null	measurement3	3.32106	91.5834	5.817	15.7441	41.0256
20190521_BLAS_Litter 28.2a_Embryo3	null	measurement3	3.52863	90.047	5.817	15.48	43.5898
20190521_BLAS_Litter 28.2a_Embryo3	null	measurement3	3.7362	85.7121	5.817	14.7348	46.1539
20190521_BLAS_Litter 28.2a_Embryo3	null	measurement3	3.94376	85.1432	5.817	14.637	48.7179
20190521_BLAS_Litter 28.2a_Embryo3	null	measurement3	4.15133	88.2019	5.817	15.1628	51.2821
20190521_BLAS_Litter 28.2a_Embryo3	null	measurement3	4.3589	81.6841	5.817	14.0423	53.8462
20190521_BLAS_Litter 28.2a_Embryo3	null	measurement3	4.56646	87.8697	5.817	15.1057	56.4102
20190521_BLAS_Litter 28.2a_Embryo3	null	measurement3	4.77403	83.645	5.817	14.3794	58.9744
20190521_BLAS_Litter 28.2a_Embryo3	null	measurement3	4.9816	77.7229	5.817	13.3613	61.5385
20190521_BLAS_Litter 28.2a_Embryo3	null	measurement3	5.18916	74.5665	5.817	12.8187	64.1026
20190521_BLAS_Litter 28.2a_Embryo3	null	measurement3	5.39673	75.0217	5.817	12.897	66.6667
20190521_BLAS_Litter 28.2a_Embryo3	null	measurement3	5.60429	70.8461	5.817	12.1791	69.2307
20190521_BLAS_Litter 28.2a_Embryo3	null	measurement3	5.81186	64.6304	5.817	11.1106	71.7949
20190521_BLAS_Litter 28.2a_Embryo3	null	measurement3	6.01943	68.6805	5.817	11.8069	74.359
20190521_BLAS_Litter 28.2a_Embryo3	null	measurement3	6.22699	69.7958	5.817	11.9986	76.923
20190521_BLAS_Litter 28.2a_Embryo3	null	measurement3	6.43456	61.976	5.817	10.6543	79.4872
20190521_BLAS_Litter 28.2a_Embryo3	null	measurement3	6.64213	63.5327	5.817	10.9219	82.0513
20190521_BLAS_Litter 28.2a_Embryo3	null	measurement3	6.84969	65.3946	5.817	11.242	84.6154
20190521_BLAS_Litter 28.2a_Embryo3	null	measurement3	7.05726	65.0832	5.817	11.1884	87.1795
20190521_BLAS_Litter 28.2a_Embryo3	null	measurement3	7.26483	65.2063	5.817	11.2096	89.7437
20190521_BLAS_Litter 28.2a_Embryo3	null	measurement3	7.47239	62.3268	5.817	10.7146	92.3077
20190521_BLAS_Litter 28.2a_Embryo3	null	measurement3	7.67996	60.8952	5.817	10.4685	94.8718
20190521_BLAS_Litter 28.2a_Embryo3	null	measurement3	7.88753	63.4685	5.817	10.9109	97.436
20190521_BLAS_Litter 28.2a_Embryo3	null	measurement3	8.09509	69.5006	5.817	11.9478	100
20190521_BLAS_Litter 28.2a_Embryo3	null	measurement4	0	128.444	7.198	17.8443	0
20190521_BLAS_Litter 28.2a_Embryo3	null	measurement4	0.2076	149.961	7.198	20.8337	1.9611
20190521_BLAS_Litter 28.2a_Embryo3	null	measurement4	0.4151	156.008	7.198	21.6738	3.92125
20190521_BLAS_Litter 28.2a_Embryo3	null	measurement4	0.6227	167.541	7.198	23.276	5.88235
20190521_BLAS_Litter 28.2a_Embryo3	null	measurement4	0.8303	157.311	7.198	21.8548	7.84345
20190521_BLAS_Litter 28.2a_Embryo3	null	measurement4	1.0378	164.211	7.198	22.8134	9.80361
20190521_BLAS_Litter 28.2a_Embryo3	null	measurement4	1.2454	137.937	7.198	19.1632	11.7647
20190521_BLAS_Litter 28.2a_Embryo3	null	measurement4	1.453	143.377	7.198	19.9191	13.7258
20190521_BLAS_Litter 28.2a_Embryo3	null	measurement4	1.6605	117.353	7.198	16.3036	15.686
20190521_BLAS_Litter 28.2a_Embryo3	null	measurement4	1.8681	121.389	7.198	16.8642	17.6471
20190521_BLAS_Litter 28.2a_Embryo3	null	measurement4	2.0757	97.4331	7.198	13.5361	19.6082
20190521_BLAS_Litter 28.2a_Embryo3	null	measurement4	2.2832	93.5307	7.198	12.994	21.5683
20190521_BLAS_Litter 28.2a_Embryo3	null	measurement4	2.4908	100.831	7.198	14.0082	23.5294
20190521_BLAS_Litter 28.2a_Embryo3	null	measurement4	2.6984	90.1404	7.198	12.523	25.4905
20190521_BLAS_Litter 28.2a_Embryo3	null	measurement4	2.9059	96.3556	7.198	13.3864	27.4507
20190521_BLAS_Litter 28.2a_Embryo3	null	measurement4	3.1135	85.0145	7.198	11.8109	29.4118
20190521_BLAS_Litter 28.2a_Embryo3	null	measurement4	3.3211	75.8959	7.198	10.544	31.3729
20190521_BLAS_Litter 28.2a_Embryo3	null	measurement4	3.5286	70.7626	7.198	9.83087	33.333
20190521_BLAS_Litter 28.2a_Embryo3	null	measurement4	3.7362	73.9813	7.198	10.278	35.2941
20190521_BLAS_Litter 28.2a_Embryo3	null	measurement4	3.9438	77.3559	7.198	10.7469	37.2552
20190521_BLAS_Litter 28.2a_Embryo3	null	measurement4	4.1513	81.8845	7.198	11.376	39.2154
20190521_BLAS_Litter 28.2a_Embryo3	null	measurement4	4.3589	73.2042	7.198	10.1701	41.1765
20190521_BLAS_Litter 28.2a_Embryo3	null	measurement4	4.5665	83.4158	7.198	11.5887	43.1376
20190521_BLAS_Litter 28.2a_Embryo3	null	measurement4	4.774	74.5876	7.198	10.3623	45.0977
20190521_BLAS_Litter 28.2a_Embryo3	null	measurement4	4.9816	83.937	7.198	11.6612	47.0588
20190521_BLAS_Litter 28.2a_Embryo3	null	measurement4	5.1892	86.9761	7.198	12.0834	49.0199
20190521_BLAS_Litter 28.2a_Embryo3	null	measurement4	5.3967	82.4077	7.198	11.4487	50.9801
20190521_BLAS_Litter 28.2a_Embryo3	null	measurement4	5.6043	84.9802	7.198	11.8061	52.9412
20190521_BLAS_Litter 28.2a_Embryo3	null	measurement4	5.8119	95.3262	7.198	13.2434	54.9023
20190521_BLAS_Litter 28.2a_Embryo3	null	measurement4	6.0194	113.416	7.198	15.7566	56.8624
20190521_BLAS_Litter 28.2a_Embryo3	null	measurement4	6.227	122.623	7.198	17.0357	58.8235
20190521_BLAS_Litter 28.2a_Embryo3	null	measurement4	6.4346	134.838	7.198	18.7327	60.7846
20190521_BLAS_Litter 28.2a_Embryo3	null	measurement4	6.6421	131.647	7.198	18.2894	62.7448
20190521_BLAS_Litter 28.2a_Embryo3	null	measurement4	6.8497	119.193	7.198	16.5591	64.7059
20190521_BLAS_Litter 28.2a_Embryo3	null	measurement4	7.0573	109.638	7.198	15.2317	66.667
20190521_BLAS_Litter 28.2a_Embryo3	null	measurement4	7.2648	110.397	7.198	15.3372	68.6271
20190521_BLAS_Litter 28.2a_Embryo3	null	measurement4	7.4724	115.471	7.198	16.042	70.5882
20190521_BLAS_Litter 28.2a_Embryo3	null	measurement4	7.68	107.331	7.198	14.9112	72.5493
20190521_BLAS_Litter 28.2a_Embryo3	null	measurement4	7.8875	129.433	7.198	17.9817	74.5095
20190521_BLAS_Litter 28.2a_Embryo3	null	measurement4	8.0951	123.067	7.198	17.0973	76.4706
20190521_BLAS_Litter 28.2a_Embryo3	null	measurement4	8.3027	116.397	7.198	16.1708	78.4317
20190521_BLAS_Litter 28.2a_Embryo3	null	measurement4	8.5102	105.141	7.198	14.607	80.3918
20190521_BLAS_Litter 28.2a_Embryo3	null	measurement4	8.7178	87.3944	7.198	12.1415	82.3529
20190521_BLAS_Litter 28.2a_Embryo3	null	measurement4	8.9254	96.2718	7.198	13.3748	84.314
20190521_BLAS_Litter 28.2a_Embryo3	null	measurement4	9.1329	85.0271	7.198	11.8126	86.2742
20190521_BLAS_Litter 28.2a_Embryo3	null	measurement4	9.3405	84.4063	7.198	11.7264	88.2353
20190521_BLAS_Litter 28.2a_Embryo3	null	measurement4	9.5481	82.6785	7.198	11.4863	90.1964
20190521_BLAS_Litter 28.2a_Embryo3	null	measurement4	9.7556	81.0718	7.198	11.2631	92.1565
20190521_BLAS_Litter 28.2a_Embryo3	null	measurement4	9.9632	89.4413	7.198	12.4259	94.1176
20190521_BLAS_Litter 28.2a_Embryo3	null	measurement4	10.1708	87.4837	7.198	12.1539	96.0787
20190521_BLAS_Litter 28.2a_Embryo3	null	measurement4	10.3783	85.7643	7.198	11.915	98.0389
20190521_BLAS_Litter 28.2a_Embryo3	null	measurement4	10.5859	95.2691	7.198	13.2355	100
20190521_BLAS_Litter 28.2a_Embryo3	null	measurement5	0	89.833	5.929	15.1515	0
20190521_BLAS_Litter 28.2a_Embryo3	null	measurement5	0.20757	99.667	5.929	16.8101	2.08337
20190521_BLAS_Litter 28.2a_Embryo3	null	measurement5	0.41513	117.333	5.929	19.7897	4.16664
20190521_BLAS_Litter 28.2a_Embryo3	null	measurement5	0.6227	117.667	5.929	19.846	6.25001
20190521_BLAS_Litter 28.2a_Embryo3	null	measurement5	0.83027	116.833	5.929	19.7053	8.33338
20190521_BLAS_Litter 28.2a_Embryo3	null	measurement5	1.03783	97.5	5.929	16.4446	10.4166
20190521_BLAS_Litter 28.2a_Embryo3	null	measurement5	1.2454	91.333	5.929	15.4045	12.5
20190521_BLAS_Litter 28.2a_Embryo3	null	measurement5	1.45297	73.833	5.929	12.4529	14.5834
20190521_BLAS_Litter 28.2a_Embryo3	null	measurement5	1.66053	78.333	5.929	13.2118	16.6666
20190521_BLAS_Litter 28.2a_Embryo3	null	measurement5	1.8681	79.333	5.929	13.3805	18.75
20190521_BLAS_Litter 28.2a_Embryo3	null	measurement5	2.07566	84.833	5.929	14.3081	20.8333
20190521_BLAS_Litter 28.2a_Embryo3	null	measurement5	2.28323	89	5.929	15.011	22.9167
20190521_BLAS_Litter 28.2a_Embryo3	null	measurement5	2.4908	85.5	5.929	14.4206	25
20190521_BLAS_Litter 28.2a_Embryo3	null	measurement5	2.69836	85.5	5.929	14.4206	27.0833
20190521_BLAS_Litter 28.2a_Embryo3	null	measurement5	2.90593	87	5.929	14.6736	29.1667
20190521_BLAS_Litter 28.2a_Embryo3	null	measurement5	3.1135	79.503	5.929	13.4092	31.25
20190521_BLAS_Litter 28.2a_Embryo3	null	measurement5	3.32106	74.815	5.929	12.6185	33.3333
20190521_BLAS_Litter 28.2a_Embryo3	null	measurement5	3.52863	62.512	5.929	10.5434	35.4167
20190521_BLAS_Litter 28.2a_Embryo3	null	measurement5	3.7362	55.36	5.929	9.33716	37.5
20190521_BLAS_Litter 28.2a_Embryo3	null	measurement5	3.94376	57.344	5.929	9.67178	39.5833
20190521_BLAS_Litter 28.2a_Embryo3	null	measurement5	4.15133	87.423	5.929	14.745	41.6667
20190521_BLAS_Litter 28.2a_Embryo3	null	measurement5	4.3589	86.604	5.929	14.6068	43.75
20190521_BLAS_Litter 28.2a_Embryo3	null	measurement5	4.56646	82.149	5.929	13.8555	45.8333
20190521_BLAS_Litter 28.2a_Embryo3	null	measurement5	4.77403	87.611	5.929	14.7767	47.9167
20190521_BLAS_Litter 28.2a_Embryo3	null	measurement5	4.9816	86.4	5.929	14.5724	50.0001
20190521_BLAS_Litter 28.2a_Embryo3	null	measurement5	5.18916	93.451	5.929	15.7617	52.0833
20190521_BLAS_Litter 28.2a_Embryo3	null	measurement5	5.39673	90.944	5.929	15.3388	54.1667
20190521_BLAS_Litter 28.2a_Embryo3	null	measurement5	5.60429	78.8	5.929	13.2906	56.25
20190521_BLAS_Litter 28.2a_Embryo3	null	measurement5	5.81186	88.048	5.929	14.8504	58.3333
20190521_BLAS_Litter 28.2a_Embryo3	null	measurement5	6.01943	82.446	5.929	13.9055	60.4167
20190521_BLAS_Litter 28.2a_Embryo3	null	measurement5	6.22699	95.958	5.929	16.1845	62.5
20190521_BLAS_Litter 28.2a_Embryo3	null	measurement5	6.43456	97.852	5.929	16.504	64.5833
20190521_BLAS_Litter 28.2a_Embryo3	null	measurement5	6.64213	114.106	5.929	19.2454	66.6667
20190521_BLAS_Litter 28.2a_Embryo3	null	measurement5	6.84969	102.284	5.929	17.2515	68.75
20190521_BLAS_Litter 28.2a_Embryo3	null	measurement5	7.05726	107.44	5.929	18.1211	70.8333
20190521_BLAS_Litter 28.2a_Embryo3	null	measurement5	7.26483	129.962	5.929	21.9197	72.9167
20190521_BLAS_Litter 28.2a_Embryo3	null	measurement5	7.47239	113.468	5.929	19.1378	75
20190521_BLAS_Litter 28.2a_Embryo3	null	measurement5	7.67996	110.027	5.929	18.5574	77.0833
20190521_BLAS_Litter 28.2a_Embryo3	null	measurement5	7.88753	114.927	5.929	19.3839	79.1667
20190521_BLAS_Litter 28.2a_Embryo3	null	measurement5	8.09509	112.206	5.929	18.9249	81.25
20190521_BLAS_Litter 28.2a_Embryo3	null	measurement5	8.30266	108.83	5.929	18.3555	83.3334
20190521_BLAS_Litter 28.2a_Embryo3	null	measurement5	8.51023	122.615	5.929	20.6806	85.4167
20190521_BLAS_Litter 28.2a_Embryo3	null	measurement5	8.71779	121.812	5.929	20.5451	87.5
20190521_BLAS_Litter 28.2a_Embryo3	null	measurement5	8.92536	148.22	5.929	24.9992	89.5834
20190521_BLAS_Litter 28.2a_Embryo3	null	measurement5	9.13292	160.047	5.929	26.9939	91.6666
20190521_BLAS_Litter 28.2a_Embryo3	null	measurement5	9.34049	189.256	5.929	31.9204	93.75
20190521_BLAS_Litter 28.2a_Embryo3	null	measurement5	9.54806	208.123	5.929	35.1025	95.8334
20190521_BLAS_Litter 28.2a_Embryo3	null	measurement5	9.75562	222.608	5.929	37.5456	97.9166
20190521_BLAS_Litter 28.2a_Embryo3	null	measurement5	9.96319	238.135	5.929	40.1644	100
20190521_BLAS_Litter 28.2a_Embryo2	WT	measurement1	0	72.0122	3.997	18.0166	0
20190521_BLAS_Litter 28.2a_Embryo2	WT	measurement1	0.20757	80.6393	3.997	20.175	2.70275
20190521_BLAS_Litter 28.2a_Embryo2	WT	measurement1	0.41513	78.3045	3.997	19.5908	5.40537
20190521_BLAS_Litter 28.2a_Embryo2	WT	measurement1	0.6227	60.7651	3.997	15.2027	8.10812
20190521_BLAS_Litter 28.2a_Embryo2	WT	measurement1	0.83027	48.8666	3.997	12.2258	10.8109
20190521_BLAS_Litter 28.2a_Embryo2	WT	measurement1	1.03783	35.6292	3.997	8.91399	13.5135
20190521_BLAS_Litter 28.2a_Embryo2	WT	measurement1	1.2454	28.1048	3.997	7.03147	16.2162
20190521_BLAS_Litter 28.2a_Embryo2	WT	measurement1	1.45297	23.6965	3.997	5.92857	18.919
20190521_BLAS_Litter 28.2a_Embryo2	WT	measurement1	1.66053	22.7504	3.997	5.69187	21.6216
20190521_BLAS_Litter 28.2a_Embryo2	WT	measurement1	1.8681	23.1101	3.997	5.78186	24.3243
20190521_BLAS_Litter 28.2a_Embryo2	WT	measurement1	2.07566	25.9289	3.997	6.48709	27.027
20190521_BLAS_Litter 28.2a_Embryo2	WT	measurement1	2.28323	22.7995	3.997	5.70415	29.7297
20190521_BLAS_Litter 28.2a_Embryo2	WT	measurement1	2.4908	20.3741	3.997	5.09735	32.4325
20190521_BLAS_Litter 28.2a_Embryo2	WT	measurement1	2.69836	16.6273	3.997	4.15994	35.1351
20190521_BLAS_Litter 28.2a_Embryo2	WT	measurement1	2.90593	18.5021	3.997	4.629	37.8378
20190521_BLAS_Litter 28.2a_Embryo2	WT	measurement1	3.1135	17.7264	3.997	4.43493	40.5406
20190521_BLAS_Litter 28.2a_Embryo2	WT	measurement1	3.32106	16.8839	3.997	4.22414	43.2432
20190521_BLAS_Litter 28.2a_Embryo2	WT	measurement1	3.52863	16.2704	3.997	4.07065	45.9459
20190521_BLAS_Litter 28.2a_Embryo2	WT	measurement1	3.7362	17.5676	3.997	4.3952	48.6487
20190521_BLAS_Litter 28.2a_Embryo2	WT	measurement1	3.94376	16.0253	3.997	4.00933	51.3513
20190521_BLAS_Litter 28.2a_Embryo2	WT	measurement1	4.15133	16.081	3.997	4.02327	54.0541
20190521_BLAS_Litter 28.2a_Embryo2	WT	measurement1	4.3589	16.0493	3.997	4.01534	56.7568
20190521_BLAS_Litter 28.2a_Embryo2	WT	measurement1	4.56646	16.5417	3.997	4.13853	59.4594
20190521_BLAS_Litter 28.2a_Embryo2	WT	measurement1	4.77403	15.5236	3.997	3.88381	62.1622
20190521_BLAS_Litter 28.2a_Embryo2	WT	measurement1	4.9816	15.1408	3.997	3.78804	64.8649
20190521_BLAS_Litter 28.2a_Embryo2	WT	measurement1	5.18916	16.9229	3.997	4.2339	67.5675
20190521_BLAS_Litter 28.2a_Embryo2	WT	measurement1	5.39673	16.5979	3.997	4.15259	70.2703
20190521_BLAS_Litter 28.2a_Embryo2	WT	measurement1	5.60429	20.4987	3.997	5.12852	72.9729
20190521_BLAS_Litter 28.2a_Embryo2	WT	measurement1	5.81186	21.1981	3.997	5.3035	75.6757
20190521_BLAS_Litter 28.2a_Embryo2	WT	measurement1	6.01943	21.2788	3.997	5.32369	78.3784
20190521_BLAS_Litter 28.2a_Embryo2	WT	measurement1	6.22699	21.6818	3.997	5.42452	81.081
20190521_BLAS_Litter 28.2a_Embryo2	WT	measurement1	6.43456	24.057	3.997	6.01876	83.7838
20190521_BLAS_Litter 28.2a_Embryo2	WT	measurement1	6.64213	32.0998	3.997	8.03097	86.4865
20190521_BLAS_Litter 28.2a_Embryo2	WT	measurement1	6.84969	48.4535	3.997	12.1225	89.1891
20190521_BLAS_Litter 28.2a_Embryo2	WT	measurement1	7.05726	67.2583	3.997	16.8272	91.8919
20190521_BLAS_Litter 28.2a_Embryo2	WT	measurement1	7.26483	66.2332	3.997	16.5707	94.5946
20190521_BLAS_Litter 28.2a_Embryo2	WT	measurement1	7.47239	64.0017	3.997	16.0124	97.2973
20190521_BLAS_Litter 28.2a_Embryo2	WT	measurement1	7.67996	54.0658	3.997	13.5266	100
20190521_BLAS_Litter 28.2a_Embryo2	WT	measurement2	0	70.1124	5.566	12.5966	0
20190521_BLAS_Litter 28.2a_Embryo2	WT	measurement2	0.20757	56.2432	5.566	10.1048	2.94123
20190521_BLAS_Litter 28.2a_Embryo2	WT	measurement2	0.41513	64.2956	5.566	11.5515	5.88231
20190521_BLAS_Litter 28.2a_Embryo2	WT	measurement2	0.6227	64.2762	5.566	11.548	8.82354
20190521_BLAS_Litter 28.2a_Embryo2	WT	measurement2	0.83027	50.2704	5.566	9.03169	11.7648
20190521_BLAS_Litter 28.2a_Embryo2	WT	measurement2	1.03783	30.9205	5.566	5.55525	14.7058
20190521_BLAS_Litter 28.2a_Embryo2	WT	measurement2	1.2454	23.7104	5.566	4.25986	17.6471
20190521_BLAS_Litter 28.2a_Embryo2	WT	measurement2	1.45297	20.2685	5.566	3.64148	20.5883
20190521_BLAS_Litter 28.2a_Embryo2	WT	measurement2	1.66053	19.8435	5.566	3.56513	23.5294
20190521_BLAS_Litter 28.2a_Embryo2	WT	measurement2	1.8681	20.1565	5.566	3.62136	26.4706
20190521_BLAS_Litter 28.2a_Embryo2	WT	measurement2	2.07566	18.7126	5.566	3.36195	29.4117
20190521_BLAS_Litter 28.2a_Embryo2	WT	measurement2	2.28323	21.7363	5.566	3.90519	32.3529
20190521_BLAS_Litter 28.2a_Embryo2	WT	measurement2	2.4908	17.9559	5.566	3.226	35.2942
20190521_BLAS_Litter 28.2a_Embryo2	WT	measurement2	2.69836	19.2874	5.566	3.46522	38.2352
20190521_BLAS_Litter 28.2a_Embryo2	WT	measurement2	2.90593	21.2721	5.566	3.82179	41.1765
20190521_BLAS_Litter 28.2a_Embryo2	WT	measurement2	3.1135	24.403	5.566	4.3843	44.1177
20190521_BLAS_Litter 28.2a_Embryo2	WT	measurement2	3.32106	26.1156	5.566	4.69199	47.0588
20190521_BLAS_Litter 28.2a_Embryo2	WT	measurement2	3.52863	25.682	5.566	4.61409	50
20190521_BLAS_Litter 28.2a_Embryo2	WT	measurement2	3.7362	35.3603	5.566	6.35291	52.9412
20190521_BLAS_Litter 28.2a_Embryo2	WT	measurement2	3.94376	40.5135	5.566	7.27875	55.8823
20190521_BLAS_Litter 28.2a_Embryo2	WT	measurement2	4.15133	41.9591	5.566	7.53847	58.8235
20190521_BLAS_Litter 28.2a_Embryo2	WT	measurement2	4.3589	45.3928	5.566	8.15537	61.7648
20190521_BLAS_Litter 28.2a_Embryo2	WT	measurement2	4.56646	43.8844	5.566	7.88437	64.7058
20190521_BLAS_Litter 28.2a_Embryo2	WT	measurement2	4.77403	42.0562	5.566	7.55591	67.6471
20190521_BLAS_Litter 28.2a_Embryo2	WT	measurement2	4.9816	38.4457	5.566	6.90724	70.5883
20190521_BLAS_Litter 28.2a_Embryo2	WT	measurement2	5.18916	40.2721	5.566	7.23538	73.5294
20190521_BLAS_Litter 28.2a_Embryo2	WT	measurement2	5.39673	36.779	5.566	6.6078	76.4706
20190521_BLAS_Litter 28.2a_Embryo2	WT	measurement2	5.60429	36.3435	5.566	6.52955	79.4117
20190521_BLAS_Litter 28.2a_Embryo2	WT	measurement2	5.81186	41.3417	5.566	7.42754	82.3529
20190521_BLAS_Litter 28.2a_Embryo2	WT	measurement2	6.01943	42.3078	5.566	7.60111	85.2942
20190521_BLAS_Litter 28.2a_Embryo2	WT	measurement2	6.22699	60.4281	5.566	10.8566	88.2352
20190521_BLAS_Litter 28.2a_Embryo2	WT	measurement2	6.43456	76.6713	5.566	13.7749	91.1765
20190521_BLAS_Litter 28.2a_Embryo2	WT	measurement2	6.64213	75.7126	5.566	13.6027	94.1177
20190521_BLAS_Litter 28.2a_Embryo2	WT	measurement2	6.84969	72.597	5.566	13.0429	97.0588
20190521_BLAS_Litter 28.2a_Embryo2	WT	measurement2	7.05726	55.5362	5.566	9.97776	100
20190521_BLAS_Litter 28.2a_Embryo2	WT	measurement3	0	58.3506	4.191	13.9228	0
20190521_BLAS_Litter 28.2a_Embryo2	WT	measurement3	0.20757	68.9823	4.191	16.4596	3.12505
20190521_BLAS_Litter 28.2a_Embryo2	WT	measurement3	0.41513	58.4449	4.191	13.9453	6.24995
20190521_BLAS_Litter 28.2a_Embryo2	WT	measurement3	0.6227	67.5842	4.191	16.126	9.375
20190521_BLAS_Litter 28.2a_Embryo2	WT	measurement3	0.83027	32.1577	4.191	7.67304	12.5001
20190521_BLAS_Litter 28.2a_Embryo2	WT	measurement3	1.03783	37.4707	4.191	8.94075	15.625
20190521_BLAS_Litter 28.2a_Embryo2	WT	measurement3	1.2454	23.9891	4.191	5.72396	18.75
20190521_BLAS_Litter 28.2a_Embryo2	WT	measurement3	1.45297	18.6659	4.191	4.45381	21.8751
20190521_BLAS_Litter 28.2a_Embryo2	WT	measurement3	1.66053	17.9918	4.191	4.29296	25
20190521_BLAS_Litter 28.2a_Embryo2	WT	measurement3	1.8681	17.4955	4.191	4.17454	28.125
20190521_BLAS_Litter 28.2a_Embryo2	WT	measurement3	2.07566	13.3459	4.191	3.18442	31.2499
20190521_BLAS_Litter 28.2a_Embryo2	WT	measurement3	2.28323	14.0184	4.191	3.34488	34.375
20190521_BLAS_Litter 28.2a_Embryo2	WT	measurement3	2.4908	16.3263	4.191	3.89556	37.5
20190521_BLAS_Litter 28.2a_Embryo2	WT	measurement3	2.69836	15.4918	4.191	3.69644	40.6249
20190521_BLAS_Litter 28.2a_Embryo2	WT	measurement3	2.90593	14.5247	4.191	3.46569	43.75
20190521_BLAS_Litter 28.2a_Embryo2	WT	measurement3	3.1135	17.5	4.191	4.17561	46.875
20190521_BLAS_Litter 28.2a_Embryo2	WT	measurement3	3.32106	17.5041	4.191	4.17659	49.9999
20190521_BLAS_Litter 28.2a_Embryo2	WT	measurement3	3.52863	18.011	4.191	4.29754	53.125
20190521_BLAS_Litter 28.2a_Embryo2	WT	measurement3	3.7362	19.38	4.191	4.62419	56.25
20190521_BLAS_Litter 28.2a_Embryo2	WT	measurement3	3.94376	24.9904	4.191	5.96287	59.3749
20190521_BLAS_Litter 28.2a_Embryo2	WT	measurement3	4.15133	23.8759	4.191	5.69695	62.5
20190521_BLAS_Litter 28.2a_Embryo2	WT	measurement3	4.3589	29.0046	4.191	6.92069	65.625
20190521_BLAS_Litter 28.2a_Embryo2	WT	measurement3	4.56646	29.5491	4.191	7.05061	68.7499
20190521_BLAS_Litter 28.2a_Embryo2	WT	measurement3	4.77403	35.4892	4.191	8.46796	71.875
20190521_BLAS_Litter 28.2a_Embryo2	WT	measurement3	4.9816	34.3859	4.191	8.2047	75
20190521_BLAS_Litter 28.2a_Embryo2	WT	measurement3	5.18916	36.9075	4.191	8.80637	78.1249
20190521_BLAS_Litter 28.2a_Embryo2	WT	measurement3	5.39673	39.976	4.191	9.53853	81.25
20190521_BLAS_Litter 28.2a_Embryo2	WT	measurement3	5.60429	43.4082	4.191	10.3575	84.3749
20190521_BLAS_Litter 28.2a_Embryo2	WT	measurement3	5.81186	47.4875	4.191	11.3308	87.4999
20190521_BLAS_Litter 28.2a_Embryo2	WT	measurement3	6.01943	45.7961	4.191	10.9272	90.625
20190521_BLAS_Litter 28.2a_Embryo2	WT	measurement3	6.22699	65.4093	4.191	15.6071	93.7499
20190521_BLAS_Litter 28.2a_Embryo2	WT	measurement3	6.43456	58.3883	4.191	13.9318	96.8749
20190521_BLAS_Litter 28.2a_Embryo2	WT	measurement3	6.64213	53.616	4.191	12.7931	100
20190521_BLAS_Litter 28.2a_Embryo2	WT	measurement4	0	38.2293	4.455	8.58121	0
20190521_BLAS_Litter 28.2a_Embryo2	WT	measurement4	0.20757	50.7282	4.455	11.3868	2.32562
20190521_BLAS_Litter 28.2a_Embryo2	WT	measurement4	0.41513	42.4115	4.455	9.51998	4.65113
20190521_BLAS_Litter 28.2a_Embryo2	WT	measurement4	0.6227	52.9008	4.455	11.8745	6.97675
20190521_BLAS_Litter 28.2a_Embryo2	WT	measurement4	0.83027	48.9236	4.455	10.9817	9.30237
20190521_BLAS_Litter 28.2a_Embryo2	WT	measurement4	1.03783	54.5135	4.455	12.2365	11.6279
20190521_BLAS_Litter 28.2a_Embryo2	WT	measurement4	1.2454	45.6572	4.455	10.2485	13.9535
20190521_BLAS_Litter 28.2a_Embryo2	WT	measurement4	1.45297	38.71	4.455	8.68911	16.2791
20190521_BLAS_Litter 28.2a_Embryo2	WT	measurement4	1.66053	36.4593	4.455	8.18391	18.6046
20190521_BLAS_Litter 28.2a_Embryo2	WT	measurement4	1.8681	32.8576	4.455	7.37544	20.9302
20190521_BLAS_Litter 28.2a_Embryo2	WT	measurement4	2.07566	27.1369	4.455	6.09134	23.2558
20190521_BLAS_Litter 28.2a_Embryo2	WT	measurement4	2.28323	24.8067	4.455	5.56828	25.5814
20190521_BLAS_Litter 28.2a_Embryo2	WT	measurement4	2.4908	21.5365	4.455	4.83423	27.907
20190521_BLAS_Litter 28.2a_Embryo2	WT	measurement4	2.69836	22.1976	4.455	4.98263	30.2325
20190521_BLAS_Litter 28.2a_Embryo2	WT	measurement4	2.90593	19.4294	4.455	4.36126	32.5581
20190521_BLAS_Litter 28.2a_Embryo2	WT	measurement4	3.1135	18.4059	4.455	4.13152	34.8837
20190521_BLAS_Litter 28.2a_Embryo2	WT	measurement4	3.32106	18.5414	4.455	4.16193	37.2093
20190521_BLAS_Litter 28.2a_Embryo2	WT	measurement4	3.52863	16.0631	4.455	3.60563	39.5349
20190521_BLAS_Litter 28.2a_Embryo2	WT	measurement4	3.7362	16.1173	4.455	3.6178	41.8605
20190521_BLAS_Litter 28.2a_Embryo2	WT	measurement4	3.94376	17.5063	4.455	3.92958	44.186
20190521_BLAS_Litter 28.2a_Embryo2	WT	measurement4	4.15133	17.045	4.455	3.82604	46.5116
20190521_BLAS_Litter 28.2a_Embryo2	WT	measurement4	4.3589	17.3419	4.455	3.89268	48.8372
20190521_BLAS_Litter 28.2a_Embryo2	WT	measurement4	4.56646	17.3292	4.455	3.88983	51.1628
20190521_BLAS_Litter 28.2a_Embryo2	WT	measurement4	4.77403	18.1667	4.455	4.07782	53.4884
20190521_BLAS_Litter 28.2a_Embryo2	WT	measurement4	4.9816	16.0429	4.455	3.6011	55.814
20190521_BLAS_Litter 28.2a_Embryo2	WT	measurement4	5.18916	11.4019	4.455	2.55935	58.1395
20190521_BLAS_Litter 28.2a_Embryo2	WT	measurement4	5.39673	14.3725	4.455	3.22615	60.4651
20190521_BLAS_Litter 28.2a_Embryo2	WT	measurement4	5.60429	14.5542	4.455	3.26694	62.7906
20190521_BLAS_Litter 28.2a_Embryo2	WT	measurement4	5.81186	16.0765	4.455	3.60864	65.1163
20190521_BLAS_Litter 28.2a_Embryo2	WT	measurement4	6.01943	17.9035	4.455	4.01874	67.4419
20190521_BLAS_Litter 28.2a_Embryo2	WT	measurement4	6.22699	20.5871	4.455	4.62112	69.7674
20190521_BLAS_Litter 28.2a_Embryo2	WT	measurement4	6.43456	23.2823	4.455	5.22611	72.093
20190521_BLAS_Litter 28.2a_Embryo2	WT	measurement4	6.64213	19.9595	4.455	4.48025	74.4186
20190521_BLAS_Litter 28.2a_Embryo2	WT	measurement4	6.84969	24.9549	4.455	5.60155	76.7441
20190521_BLAS_Litter 28.2a_Embryo2	WT	measurement4	7.05726	27.5446	4.455	6.18285	79.0698
20190521_BLAS_Litter 28.2a_Embryo2	WT	measurement4	7.26483	28.9581	4.455	6.50013	81.3954
20190521_BLAS_Litter 28.2a_Embryo2	WT	measurement4	7.47239	31.2154	4.455	7.00682	83.7209
20190521_BLAS_Litter 28.2a_Embryo2	WT	measurement4	7.67996	35.0842	4.455	7.87524	86.0465
20190521_BLAS_Litter 28.2a_Embryo2	WT	measurement4	7.88753	35.9038	4.455	8.05921	88.3721
20190521_BLAS_Litter 28.2a_Embryo2	WT	measurement4	8.09509	37.8281	4.455	8.49116	90.6976
20190521_BLAS_Litter 28.2a_Embryo2	WT	measurement4	8.30266	38.5385	4.455	8.65062	93.0233
20190521_BLAS_Litter 28.2a_Embryo2	WT	measurement4	8.51023	48.9266	4.455	10.9824	95.3489
20190521_BLAS_Litter 28.2a_Embryo2	WT	measurement4	8.71779	56.9738	4.455	12.7887	97.6744
20190521_BLAS_Litter 28.2a_Embryo2	WT	measurement4	8.92536	46.598	4.455	10.4597	100
20190521_BLAS_Litter 28.2a_Embryo2	WT	measurement5	0	58.691	3.259	18.0089	0
20190521_BLAS_Litter 28.2a_Embryo2	WT	measurement5	0.2076	67.4007	3.259	20.6814	2.00033
20190521_BLAS_Litter 28.2a_Embryo2	WT	measurement5	0.4151	83.7656	3.259	25.7029	3.99969
20190521_BLAS_Litter 28.2a_Embryo2	WT	measurement5	0.6227	80.3733	3.259	24.662	6.00002
20190521_BLAS_Litter 28.2a_Embryo2	WT	measurement5	0.8303	83.6104	3.259	25.6552	8.00035
20190521_BLAS_Litter 28.2a_Embryo2	WT	measurement5	1.0378	67.052	3.259	20.5744	9.99971
20190521_BLAS_Litter 28.2a_Embryo2	WT	measurement5	1.2454	64.7958	3.259	19.8821	12
20190521_BLAS_Litter 28.2a_Embryo2	WT	measurement5	1.453	61.4882	3.259	18.8672	14.0004
20190521_BLAS_Litter 28.2a_Embryo2	WT	measurement5	1.6605	52.0044	3.259	15.9572	15.9997
20190521_BLAS_Litter 28.2a_Embryo2	WT	measurement5	1.8681	47.4933	3.259	14.573	18.0001
20190521_BLAS_Litter 28.2a_Embryo2	WT	measurement5	2.0757	46.1329	3.259	14.1555	20.0004
20190521_BLAS_Litter 28.2a_Embryo2	WT	measurement5	2.2832	41.3629	3.259	12.6919	21.9997
20190521_BLAS_Litter 28.2a_Embryo2	WT	measurement5	2.4908	37.6467	3.259	11.5516	24.0001
20190521_BLAS_Litter 28.2a_Embryo2	WT	measurement5	2.6984	39.2087	3.259	12.0309	26.0004
20190521_BLAS_Litter 28.2a_Embryo2	WT	measurement5	2.9059	37.4567	3.259	11.4933	27.9998
20190521_BLAS_Litter 28.2a_Embryo2	WT	measurement5	3.1135	33.0597	3.259	10.1441	30.0001
20190521_BLAS_Litter 28.2a_Embryo2	WT	measurement5	3.3211	31.415	3.259	9.63946	32.0004
20190521_BLAS_Litter 28.2a_Embryo2	WT	measurement5	3.5286	30.0224	3.259	9.21215	33.9998
20190521_BLAS_Litter 28.2a_Embryo2	WT	measurement5	3.7362	25.5507	3.259	7.84004	36.0001
20190521_BLAS_Litter 28.2a_Embryo2	WT	measurement5	3.9438	32.9676	3.259	10.1159	38.0004
20190521_BLAS_Litter 28.2a_Embryo2	WT	measurement5	4.1513	28.3999	3.259	8.7143	39.9998
20190521_BLAS_Litter 28.2a_Embryo2	WT	measurement5	4.3589	36.6547	3.259	11.2472	42.0001
20190521_BLAS_Litter 28.2a_Embryo2	WT	measurement5	4.5665	32.4806	3.259	9.96643	44.0005
20190521_BLAS_Litter 28.2a_Embryo2	WT	measurement5	4.774	34.8813	3.259	10.7031	45.9998
20190521_BLAS_Litter 28.2a_Embryo2	WT	measurement5	4.9816	38.7639	3.259	11.8944	48.0002
20190521_BLAS_Litter 28.2a_Embryo2	WT	measurement5	5.1892	39.1798	3.259	12.022	50.0005
20190521_BLAS_Litter 28.2a_Embryo2	WT	measurement5	5.3967	34.7645	3.259	10.6672	51.9998
20190521_BLAS_Litter 28.2a_Embryo2	WT	measurement5	5.6043	34.4365	3.259	10.5666	54.0002
20190521_BLAS_Litter 28.2a_Embryo2	WT	measurement5	5.8119	31.6838	3.259	9.72194	56.0005
20190521_BLAS_Litter 28.2a_Embryo2	WT	measurement5	6.0194	30.9749	3.259	9.50442	57.9999
20190521_BLAS_Litter 28.2a_Embryo2	WT	measurement5	6.227	31.2515	3.259	9.58929	60.0002
20190521_BLAS_Litter 28.2a_Embryo2	WT	measurement5	6.4346	29.7472	3.259	9.12771	62.0005
20190521_BLAS_Litter 28.2a_Embryo2	WT	measurement5	6.6421	28.5807	3.259	8.76978	63.9999
20190521_BLAS_Litter 28.2a_Embryo2	WT	measurement5	6.8497	31.259	3.259	9.59159	66.0002
20190521_BLAS_Litter 28.2a_Embryo2	WT	measurement5	7.0573	30.7998	3.259	9.45069	68.0005
20190521_BLAS_Litter 28.2a_Embryo2	WT	measurement5	7.2648	32.1575	3.259	9.86729	69.9999
20190521_BLAS_Litter 28.2a_Embryo2	WT	measurement5	7.4724	33.8443	3.259	10.3849	72.0002
20190521_BLAS_Litter 28.2a_Embryo2	WT	measurement5	7.68	31.9114	3.259	9.79178	74.0006
20190521_BLAS_Litter 28.2a_Embryo2	WT	measurement5	7.8875	33.0172	3.259	10.1311	75.9999
20190521_BLAS_Litter 28.2a_Embryo2	WT	measurement5	8.0951	35.2661	3.259	10.8211	78.0003
20190521_BLAS_Litter 28.2a_Embryo2	WT	measurement5	8.3027	39.5502	3.259	12.1357	80.0006
20190521_BLAS_Litter 28.2a_Embryo2	WT	measurement5	8.5102	37.8964	3.259	11.6282	81.9999
20190521_BLAS_Litter 28.2a_Embryo2	WT	measurement5	8.7178	48.5685	3.259	14.9029	84.0003
20190521_BLAS_Litter 28.2a_Embryo2	WT	measurement5	8.9254	65.4392	3.259	20.0795	86.0006
20190521_BLAS_Litter 28.2a_Embryo2	WT	measurement5	9.1329	66.4698	3.259	20.3958	88
20190521_BLAS_Litter 28.2a_Embryo2	WT	measurement5	9.3405	64.6476	3.259	19.8366	90.0003
20190521_BLAS_Litter 28.2a_Embryo2	WT	measurement5	9.5481	73.2126	3.259	22.4647	92.0006
20190521_BLAS_Litter 28.2a_Embryo2	WT	measurement5	9.7556	74.6058	3.259	22.8922	94
20190521_BLAS_Litter 28.2a_Embryo2	WT	measurement5	9.9632	78.616	3.259	24.1227	96.0003
20190521_BLAS_Litter 28.2a_Embryo2	WT	measurement5	10.1708	80.1816	3.259	24.6031	98.0006
20190521_BLAS_Litter 28.2a_Embryo2	WT	measurement5	10.3783	77.6339	3.259	23.8214	100
