# Supplementary material for: ASPP2 maintains the integrity of mechanically stressed pseudostratified epithelia during morphogenesis
Source: Nat Commun. 2022 Feb 17;13:941. doi: 10.1038/s41467-022-28590-4 (PMC8854694; doi:10.1038/s41467-022-28590-4)
Supplement: Supplementary file 9 — Source Data [file 41467_2022_28590_MOESM9_ESM.zip › Source data/Figure 4cd and Figure S3 source data.xlsx]

## Sheet: Sheet1
EmbryoID	Genotype	DaughterType	VectorAngle	radVectorAngle	Magnitude	Track	DivAng	radDivAng	Length
20181005_P1_E2	null	basal	150.049	2.61885	18.7352	1	1.6392	0.0286094	28.639
20181005_P1_E2	null	apical	27.6996	0.483449	9.71848	1	1.6392	0.0286094	28.639
20181005_P1_E2	null	basal	150.057	2.619	13.7714	2	30.5549	0.533283	26.507
20181005_P1_E2	null	apical	46.5421	0.812313	18.0037	2	30.5549	0.533283	26.507
20181005_P1_E2	null	basal	137.3	2.39633	16.0652	3	22.7046	0.396271	24.605
20181005_P1_E2	null	apical	23.6925	0.413512	10.999	3	22.7046	0.396271	24.605
20181005_P1_E2	null	basal	146.439	2.55584	18.7008	4	28.993	0.506023	30.078
20181005_P1_E2	null	apical	42.2756	0.737848	13.7017	4	28.993	0.506023	30.078
20181005_P1_E2	null	basal	109.667	1.91406	8.13969	6	51.4832	0.898551	30.296
20181005_P1_E2	null	apical	48.0946	0.839409	19.1261	6	51.4832	0.898551	30.296
20181005_P1_E2	null	basal	136.414	2.38086	21.7751	7	37.5274	0.654977	27.911
20181005_P1_E2	null	apical	29.2222	0.510023	15.3226	7	37.5274	0.654977	27.911
20181005_P1_E2	null	basal	111.031	1.93785	14.3386	8	85.092	1.48514	21.384
20181005_P1_E2	null	apical	52.9276	0.92376	7.77066	8	85.092	1.48514	21.384
20181005_P1_E2	null	basal	93.0579	1.62417	4.346	9	83.0655	1.44977	25.548
20181005_P1_E2	null	apical	144.477	2.5216	15.3262	9	83.0655	1.44977	25.548
20181005_P1_E2	null	basal	175.555	3.06401	18.1958	10	36.4636	0.636411	29.489
20181005_P1_E2	null	apical	49.5126	0.864157	14.196	10	36.4636	0.636411	29.489
20181005_P1_E2	null	basal	148.086	2.58458	9.58491	11	50.773	0.886155	23.634
20181005_P1_E2	null	apical	24.9192	0.434921	14.0728	11	50.773	0.886155	23.634
20181005_P1_E2	null	basal	123.623	2.15764	16.6234	12	26.2989	0.459002	19.233
20181005_P1_E2	null	apical	19.0873	0.333136	15.6097	12	26.2989	0.459002	19.233
20181005_P1_E2	null	basal	167.553	2.92435	22.1899	13	47.6558	0.83175	30.164
20181005_P1_E2	null	apical	53.386	0.931761	11.652	13	47.6558	0.83175	30.164
20181005_P1_E2	null	basal	63.9808	1.11668	13.5186	15	79.0383	1.37948	24.463
20181005_P1_E2	null	apical	65.6589	1.14596	15.2991	15	79.0383	1.37948	24.463
20181005_P1_E1	WT	basal	149.338	2.60644	12.4197	4	32.6267	0.569444	22.987
20181005_P1_E1	WT	apical	86.8619	1.51603	5.26354	4	32.6267	0.569444	22.987
20181005_P1_E1	WT	basal	154.794	2.70166	13.0973	9	71.3885	1.24596	24.22
20181005_P1_E1	WT	apical	89.4335	1.56091	9.46654	9	71.3885	1.24596	24.22
20181005_P1_E1	WT	basal	116.445	2.03236	7.59897	14	29.843	0.520858	19.283
20181005_P1_E1	WT	apical	158.019	2.75795	8.49183	14	29.843	0.520858	19.283
20181005_P1_E1	WT	basal	117.494	2.05065	12.9793	16	81.2359	1.41783	22.183
20181005_P1_E1	WT	apical	85.5825	1.4937	13.4631	16	81.2359	1.41783	22.183
20181005_P1_E1	WT	basal	110.377	1.92644	19.8247	20	87.7708	1.53189	21.387
20181005_P1_E1	WT	apical	172.282	3.00689	9.61191	20	87.7708	1.53189	21.387
20181005_P1_E1	WT	basal	147.88	2.581	8.36297	24	40.3306	0.703902	18.203
20181005_P1_E1	WT	apical	103.312	1.80314	12.1086	24	40.3306	0.703902	18.203
20181005_P3_E2	null	basal	132.631	2.31485	11.2379	9	48.5126	0.846705	22.484
20181005_P3_E2	null	apical	90.2876	1.57582	4.37635	9	48.5126	0.846705	22.484
20181005_P3_E2	null	basal	146.248	2.55251	14.5249	19	43.4233	0.75788	23.104
20181005_P3_E2	null	apical	34.1896	0.596721	12.9328	19	43.4233	0.75788	23.104
20181005_P3_E2	null	basal	34.6097	0.604053	5.04453	24	86.4987	1.50969	27.904
20181005_P3_E2	null	apical	59.6716	1.04147	10.4723	24	86.4987	1.50969	27.904
20181005_P3_E2	null	basal	139.382	2.43267	12.9771	29	15.6229	0.272671	19.426
20181005_P3_E2	null	apical	84.3805	1.47272	16.5456	29	15.6229	0.272671	19.426
20181005_P3_E2	null	basal	154.149	2.69041	14.7603	30	38.4006	0.670216	24.474
20181005_P3_E2	null	apical	20.9552	0.365737	12.1522	30	38.4006	0.670216	24.474
20181005_P4_E1	WT	basal	147.573	2.57563	19.7029	0	58.3905	1.01911	22.346
20181005_P4_E1	WT	apical	123.309	2.15214	17.3289	0	58.3905	1.01911	22.346
20181005_P4_E1	WT	basal	133.164	2.32416	18.6796	5	54.876	0.957767	22.668
20181005_P4_E1	WT	apical	117.087	2.04355	20.2351	5	54.876	0.957767	22.668
20181005_P4_E1	WT	basal	137.653	2.4025	19.2414	6	73.8724	1.28932	24.133
20181005_P4_E1	WT	apical	81.7156	1.42621	11.2085	6	73.8724	1.28932	24.133
20181005_P4_E1	WT	basal	155.863	2.72032	12.9481	7	53.4844	0.933478	29.274
20181005_P4_E1	WT	apical	119.793	2.09078	11.3466	7	53.4844	0.933478	29.274
20181005_P4_E1	WT	basal	135.405	2.36327	20.5021	8	19.8969	0.347267	26.336
20181005_P4_E1	WT	apical	94.3279	1.64633	12.5844	8	19.8969	0.347267	26.336
20181005_P4_E1	WT	basal	132.364	2.31019	15.9962	10	28.1819	0.491867	21.558
20181005_P4_E1	WT	apical	94.9917	1.65792	12.8907	10	28.1819	0.491867	21.558
20190211_P5_E1	WT	basal	137.461	2.39914	19.6756	0	42.5153	0.742031	29.097
20190211_P5_E1	WT	apical	112.68	1.96664	25.3089	0	42.5153	0.742031	29.097
20190211_P5_E1	WT	basal	125.014	2.18191	21.6876	1	25.1393	0.438763	30.452
20190211_P5_E1	WT	apical	107.211	1.87118	18.4013	1	25.1393	0.438763	30.452
20190211_P5_E1	WT	basal	147.868	2.58079	15.232	2	43.011	0.750684	27.503
20190211_P5_E1	WT	apical	137.156	2.39382	13.7505	2	43.011	0.750684	27.503
20190211_P5_E1	WT	basal	140.932	2.45974	14.9802	3	87.1194	1.52052	27.454
20190211_P5_E1	WT	apical	151.281	2.64035	13.6979	3	87.1194	1.52052	27.454
20190211_P5_E1	WT	basal	104.245	1.81942	14.163	5	78.2877	1.36638	31.108
20190211_P5_E1	WT	apical	117.166	2.04494	13.7453	5	78.2877	1.36638	31.108
20190216_P2_E1	null	basal	100.66	1.75684	1.821	0	70.3497	1.22783	27.197
20190216_P2_E1	null	apical	48.8279	0.852208	9.83495	0	70.3497	1.22783	27.197
20190216_P2_E1	null	basal	132.493	2.31243	22.3079	1	69.1272	1.2065	31.056
20190216_P2_E1	null	apical	67.8873	1.18486	6.47924	1	69.1272	1.2065	31.056
20190216_P2_E1	null	basal	163.254	2.84932	15.591	2	31.1855	0.54429	28.48
20190216_P2_E1	null	apical	92.959	1.62244	6.89022	2	31.1855	0.54429	28.48
20190216_P2_E1	null	basal	106.817	1.8643	13.8274	3	8.52328	0.148759	20.18
20190216_P2_E1	null	apical	33.2551	0.580411	20.6754	3	8.52328	0.148759	20.18
20190216_P2_E1	null	basal	151.768	2.64885	10.2822	6	37.8191	0.660067	23.326
20190216_P2_E1	null	apical	50.0263	0.873123	15.8503	6	37.8191	0.660067	23.326
20190216_P2_E1	null	basal	147.664	2.57723	15.2037	7	30.3784	0.530203	25.467
20190216_P2_E1	null	apical	25.6474	0.447631	14.4913	7	30.3784	0.530203	25.467
20190216_P2_E1	null	basal	124.91	2.18009	7.75356	8	68.6906	1.19888	19.908
20190216_P2_E1	null	apical	114.674	2.00143	9.32879	8	68.6906	1.19888	19.908
20190216_P2_E1	null	basal	150.897	2.63365	15.9388	9	36.4749	0.636607	27.314
20190216_P2_E1	null	apical	24.8224	0.433233	13.006	9	36.4749	0.636607	27.314
20190216_P2_E1	null	basal	73.5701	1.28404	8.25556	10	45.5232	0.79453	32.781
20190216_P2_E1	null	apical	41.2221	0.719461	14.7983	10	45.5232	0.79453	32.781
20190216_P2_E1	null	basal	63.8333	1.1141	14.8423	11	68.0406	1.18753	26.376
20190216_P2_E1	null	apical	69.0096	1.20444	14.2884	11	68.0406	1.18753	26.376
20190216_P2_E1	null	basal	111.386	1.94405	14.1725	12	68.598	1.19726	21.409
20190216_P2_E1	null	apical	44.2465	0.772247	11.3937	12	68.598	1.19726	21.409
20190216_P2_E1	null	basal	137.246	2.3954	18.2163	14	24.1224	0.421015	30.566
20190216_P2_E1	null	apical	54.326	0.948167	15.9992	14	24.1224	0.421015	30.566
20190216_P2_E1	null	basal	132.577	2.3139	18.9229	16	37.5998	0.65624	29.674
20190216_P2_E1	null	apical	25.7919	0.450153	7.36386	16	37.5998	0.65624	29.674
20190216_P2_E1	null	basal	143.826	2.51024	16.6474	17	63.7081	1.11192	24.552
20190216_P2_E1	null	apical	78.84	1.37602	9.55688	17	63.7081	1.11192	24.552
20190216_P2_E1	null	basal	150.372	2.62448	7.10418	18	19.9718	0.348573	21.134
20190216_P2_E1	null	apical	5.12855	0.0895101	12.1609	18	19.9718	0.348573	21.134
20190216_P4_E1	WT	basal	120.059	2.09542	18.5622	1	76.9735	1.34344	27.722
20190216_P4_E1	WT	apical	108.147	1.88752	21.1779	1	76.9735	1.34344	27.722
20190216_P4_E1	WT	basal	129.31	2.25688	19.1409	2	80.4004	1.40325	30.477
20190216_P4_E1	WT	apical	137.587	2.40135	17.8313	2	80.4004	1.40325	30.477
20190216_P4_E1	WT	basal	138.628	2.41952	17.7382	4	23.8315	0.415938	32.269
20190216_P4_E1	WT	apical	124.443	2.17194	21.2839	4	23.8315	0.415938	32.269
20190216_P4_E1	WT	basal	115.882	2.02252	24.2176	6	26.6729	0.46553	27.016
20190216_P4_E1	WT	apical	160.538	2.80192	14.4417	6	26.6729	0.46553	27.016
20190216_P4_E1	WT	basal	138.902	2.4243	18.6515	7	25.3382	0.442236	30.167
20190216_P4_E1	WT	apical	128.121	2.23613	24.1811	7	25.3382	0.442236	30.167
20190216_P4_E1	WT	basal	163.183	2.84808	20.4535	8	15.8944	0.277409	31.517
20190216_P4_E1	WT	apical	72.215	1.26039	15.4335	8	15.8944	0.277409	31.517
20190216_P4_E1	WT	basal	140.867	2.4586	17.7668	10	55.8981	0.975605	32.388
20190216_P4_E1	WT	apical	144.561	2.52306	13.1543	10	55.8981	0.975605	32.388
20190216_P4_E1	WT	basal	139.637	2.43713	23.6503	13	48.4931	0.846364	31.189
20190216_P4_E1	WT	apical	151.057	2.63644	10.1032	13	48.4931	0.846364	31.189
20190216_P4_E1	WT	basal	157.625	2.75107	17.6158	14	38.5216	0.67233	29.998
20190216_P4_E1	WT	apical	149.409	2.60767	8.91615	14	38.5216	0.67233	29.998
20190216_P4_E1	WT	basal	140.189	2.44675	20.8128	16	72.036	1.25727	35.518
20190216_P4_E1	WT	apical	135.466	2.36433	9.33146	16	72.036	1.25727	35.518
20190216_P4_E1	WT	basal	169.636	2.9607	16.7253	17	32.2227	0.562392	30.301
20190216_P4_E1	WT	apical	130.831	2.28343	16.0757	17	32.2227	0.562392	30.301
