# Supplementary material for: ASPP2 maintains the integrity of mechanically stressed pseudostratified epithelia during morphogenesis
Source: Nat Commun. 2022 Feb 17;13:941. doi: 10.1038/s41467-022-28590-4 (PMC8854694; doi:10.1038/s41467-022-28590-4)
Supplement: Supplementary file 9 — Source Data [file 41467_2022_28590_MOESM9_ESM.zip › Source data/Figure 5a source data.xlsx]

## Sheet: Sheet1
EmbryoID	Length (μm)	MeasurementType	Genotype
TORP14_2e_2	44.03	anterior	WT
TORP14_2e_2	39.61	anterior	WT
TORP14_2e_2	43.51	anterior	WT
TORP14_2e_2	49.78	posterior	WT
TORP14_2e_2	50.41	posterior	WT
TORP14_2e_2	52.22	posterior	WT
TORP14_2e_3	43.67	anterior	TORP
TORP14_2e_3	47.52	anterior	TORP
TORP14_2e_3	53.57	anterior	TORP
TORP14_2e_3	99.93	posterior	TORP
TORP14_2e_3	112.78	posterior	TORP
TORP14_2e_3	106.5	posterior	TORP
TORP14_2e_4	46.75	anterior	WT
TORP14_2e_4	48.9	anterior	WT
TORP14_2e_4	46.66	anterior	WT
TORP14_2e_4	60.53	posterior	WT
TORP14_2e_4	61.02	posterior	WT
TORP14_2e_4	57.41	posterior	WT
TORP14_2e_5	NA	anterior	WT
TORP14_2e_5	NA	anterior	WT
TORP14_2e_5	NA	anterior	WT
TORP14_2e_5	NA	posterior	WT
TORP14_2e_5	NA	posterior	WT
TORP14_2e_5	NA	posterior	WT
TORP14_2e_6	46.55	anterior	WT
TORP14_2e_6	43.13	anterior	WT
TORP14_2e_6	43.7	anterior	WT
TORP14_2e_6	53.52	posterior	WT
TORP14_2e_6	52.64	posterior	WT
TORP14_2e_6	48.36	posterior	WT
TORP14_2e_7	50.75	anterior	TORP
TORP14_2e_7	51.55	anterior	TORP
TORP14_2e_7	55.27	anterior	TORP
TORP14_2e_7	88.2	posterior	TORP
TORP14_2e_7	85.8	posterior	TORP
TORP14_2e_7	80.94	posterior	TORP
TORP14_2e_8	39.66	anterior	WT
TORP14_2e_8	41.18	anterior	WT
TORP14_2e_8	42.25	anterior	WT
TORP14_2e_8	57.63	posterior	WT
TORP14_2e_8	49.91	posterior	WT
TORP14_2e_8	53.17	posterior	WT
TORP14_2e_9	54.76	anterior	TORP
TORP14_2e_9	51.34	anterior	TORP
TORP14_2e_9	52.2	anterior	TORP
TORP14_2e_9	83.58	posterior	TORP
TORP14_2e_9	85.22	posterior	TORP
TORP14_2e_9	90.62	posterior	TORP
TORP14_2e_10	44.74	anterior	TORP
TORP14_2e_10	49.39	anterior	TORP
TORP14_2e_10	47.38	anterior	TORP
TORP14_2e_10	99.68	posterior	TORP
TORP14_2e_10	84.03	posterior	TORP
TORP14_2e_10	78.49	posterior	TORP
TORP14_2e_11	48.23	anterior	WT
TORP14_2e_11	53.51	anterior	WT
TORP14_2e_11	47.33	anterior	WT
TORP14_2e_11	63.6	posterior	WT
TORP14_2e_11	56.43	posterior	WT
TORP14_2e_11	50.81	posterior	WT
TORP14_2e_12	45.95	anterior	TORP
TORP14_2e_12	49.39	anterior	TORP
TORP14_2e_12	47.9	anterior	TORP
TORP14_2e_12	80.37	posterior	TORP
TORP14_2e_12	93.61	posterior	TORP
TORP14_2e_12	83.26	posterior	TORP
