# Supplementary material for: ASPP2 maintains the integrity of mechanically stressed pseudostratified epithelia during morphogenesis
Source: Nat Commun. 2022 Feb 17;13:941. doi: 10.1038/s41467-022-28590-4 (PMC8854694; doi:10.1038/s41467-022-28590-4)
Supplement: Supplementary file 9 — Source Data [file 41467_2022_28590_MOESM9_ESM.zip › Source data/Figure 5c source data.xlsx]

## Sheet: Sheet1
EmbryoID	Genotype	Measurement	AJAJdist (μm)	Intensity	Background	NormIntensity	NormDist
20160512_E7.5 TORP BALBc_Embryo 2	WT	measurement1	0	156.32	4.554	34.3259	0
20160512_E7.5 TORP BALBc_Embryo 2	WT	measurement1	0.4151	165.636	4.554	36.3715	3.44799
20160512_E7.5 TORP BALBc_Embryo 2	WT	measurement1	0.8303	159.782	4.554	35.0861	6.89681
20160512_E7.5 TORP BALBc_Embryo 2	WT	measurement1	1.2454	133.948	4.554	29.4133	10.3448
20160512_E7.5 TORP BALBc_Embryo 2	WT	measurement1	1.6605	110.779	4.554	24.3256	13.7928
20160512_E7.5 TORP BALBc_Embryo 2	WT	measurement1	2.0757	107.389	4.554	23.5812	17.2416
20160512_E7.5 TORP BALBc_Embryo 2	WT	measurement1	2.4908	93.241	4.554	20.4745	20.6896
20160512_E7.5 TORP BALBc_Embryo 2	WT	measurement1	2.9059	75.999	4.554	16.6884	24.1376
20160512_E7.5 TORP BALBc_Embryo 2	WT	measurement1	3.3211	74.909	4.554	16.4491	27.5864
20160512_E7.5 TORP BALBc_Embryo 2	WT	measurement1	3.7362	56.775	4.554	12.4671	31.0344
20160512_E7.5 TORP BALBc_Embryo 2	WT	measurement1	4.1513	43.933	4.554	9.64712	34.4824
20160512_E7.5 TORP BALBc_Embryo 2	WT	measurement1	4.5665	38.865	4.554	8.53426	37.9312
20160512_E7.5 TORP BALBc_Embryo 2	WT	measurement1	4.9816	37.482	4.554	8.23057	41.3792
20160512_E7.5 TORP BALBc_Embryo 2	WT	measurement1	5.3967	34.053	4.554	7.4776	44.8272
20160512_E7.5 TORP BALBc_Embryo 2	WT	measurement1	5.8119	34.976	4.554	7.68028	48.276
20160512_E7.5 TORP BALBc_Embryo 2	WT	measurement1	6.227	33.066	4.554	7.26087	51.724
20160512_E7.5 TORP BALBc_Embryo 2	WT	measurement1	6.6421	33.02	4.554	7.25077	55.172
20160512_E7.5 TORP BALBc_Embryo 2	WT	measurement1	7.0573	42.37	4.554	9.30391	58.6208
20160512_E7.5 TORP BALBc_Embryo 2	WT	measurement1	7.4724	39.558	4.554	8.68643	62.0688
20160512_E7.5 TORP BALBc_Embryo 2	WT	measurement1	7.8875	42.112	4.554	9.24726	65.5168
20160512_E7.5 TORP BALBc_Embryo 2	WT	measurement1	8.3027	39.669	4.554	8.7108	68.9656
20160512_E7.5 TORP BALBc_Embryo 2	WT	measurement1	8.7178	33.703	4.554	7.40075	72.4136
20160512_E7.5 TORP BALBc_Embryo 2	WT	measurement1	9.1329	51.664	4.554	11.3448	75.8616
20160512_E7.5 TORP BALBc_Embryo 2	WT	measurement1	9.5481	49.347	4.554	10.836	79.3104
20160512_E7.5 TORP BALBc_Embryo 2	WT	measurement1	9.9632	60.241	4.554	13.2282	82.7584
20160512_E7.5 TORP BALBc_Embryo 2	WT	measurement1	10.3783	96.208	4.554	21.126	86.2064
20160512_E7.5 TORP BALBc_Embryo 2	WT	measurement1	10.7935	91.333	4.554	20.0556	89.6552
20160512_E7.5 TORP BALBc_Embryo 2	WT	measurement1	11.2086	115.596	4.554	25.3834	93.1032
20160512_E7.5 TORP BALBc_Embryo 2	WT	measurement1	11.6237	132.697	4.554	29.1386	96.5512
20160512_E7.5 TORP BALBc_Embryo 2	WT	measurement1	12.0389	98.293	4.554	21.5839	100
20160512_E7.5 TORP BALBc_Embryo 2	WT	measurement2	0	113.369	6.16	18.4041	0
20160512_E7.5 TORP BALBc_Embryo 2	WT	measurement2	0.4151	83.956	6.16	13.6292	3.57115
20160512_E7.5 TORP BALBc_Embryo 2	WT	measurement2	0.8303	111.059	6.16	18.0291	7.14316
20160512_E7.5 TORP BALBc_Embryo 2	WT	measurement2	1.2454	76.819	6.16	12.4706	10.7143
20160512_E7.5 TORP BALBc_Embryo 2	WT	measurement2	1.6605	79.99	6.16	12.9854	14.2855
20160512_E7.5 TORP BALBc_Embryo 2	WT	measurement2	2.0757	50.021	6.16	8.12029	17.8575
20160512_E7.5 TORP BALBc_Embryo 2	WT	measurement2	2.4908	44.801	6.16	7.27289	21.4286
20160512_E7.5 TORP BALBc_Embryo 2	WT	measurement2	2.9059	38.856	6.16	6.30779	24.9998
20160512_E7.5 TORP BALBc_Embryo 2	WT	measurement2	3.3211	41.806	6.16	6.78669	28.5718
20160512_E7.5 TORP BALBc_Embryo 2	WT	measurement2	3.7362	43.036	6.16	6.98636	32.1429
20160512_E7.5 TORP BALBc_Embryo 2	WT	measurement2	4.1513	37.983	6.16	6.16607	35.7141
20160512_E7.5 TORP BALBc_Embryo 2	WT	measurement2	4.5665	35.713	6.16	5.79756	39.2861
20160512_E7.5 TORP BALBc_Embryo 2	WT	measurement2	4.9816	33.703	6.16	5.47127	42.8573
20160512_E7.5 TORP BALBc_Embryo 2	WT	measurement2	5.3967	27.282	6.16	4.4289	46.4284
20160512_E7.5 TORP BALBc_Embryo 2	WT	measurement2	5.8119	28.716	6.16	4.66169	50.0004
20160512_E7.5 TORP BALBc_Embryo 2	WT	measurement2	6.227	31.762	6.16	5.15617	53.5716
20160512_E7.5 TORP BALBc_Embryo 2	WT	measurement2	6.6421	37.907	6.16	6.15373	57.1427
20160512_E7.5 TORP BALBc_Embryo 2	WT	measurement2	7.0573	37.788	6.16	6.13442	60.7147
20160512_E7.5 TORP BALBc_Embryo 2	WT	measurement2	7.4724	38.743	6.16	6.28945	64.2859
20160512_E7.5 TORP BALBc_Embryo 2	WT	measurement2	7.8875	39.956	6.16	6.48636	67.8571
20160512_E7.5 TORP BALBc_Embryo 2	WT	measurement2	8.3027	45.947	6.16	7.45893	71.4291
20160512_E7.5 TORP BALBc_Embryo 2	WT	measurement2	8.7178	40.453	6.16	6.56705	75.0002
20160512_E7.5 TORP BALBc_Embryo 2	WT	measurement2	9.1329	58.61	6.16	9.51461	78.5714
20160512_E7.5 TORP BALBc_Embryo 2	WT	measurement2	9.5481	80.821	6.16	13.1203	82.1434
20160512_E7.5 TORP BALBc_Embryo 2	WT	measurement2	9.9632	89.624	6.16	14.5494	85.7145
20160512_E7.5 TORP BALBc_Embryo 2	WT	measurement2	10.3783	137.044	6.16	22.2474	89.2857
20160512_E7.5 TORP BALBc_Embryo 2	WT	measurement2	10.7935	166.616	6.16	27.0481	92.8577
20160512_E7.5 TORP BALBc_Embryo 2	WT	measurement2	11.2086	148.346	6.16	24.0821	96.4288
20160512_E7.5 TORP BALBc_Embryo 2	WT	measurement2	11.6237	154.322	6.16	25.0523	100
20160512_E7.5 TORP BALBc_Embryo 2	WT	measurement3	0	60.0675	6.855	8.76258	0
20160512_E7.5 TORP BALBc_Embryo 2	WT	measurement3	0.4151	82.5047	6.855	12.0357	2.63136
20160512_E7.5 TORP BALBc_Embryo 2	WT	measurement3	0.8303	80.6407	6.855	11.7638	5.26336
20160512_E7.5 TORP BALBc_Embryo 2	WT	measurement3	1.2454	86.3167	6.855	12.5918	7.89472
20160512_E7.5 TORP BALBc_Embryo 2	WT	measurement3	1.6605	64.7401	6.855	9.44422	10.5261
20160512_E7.5 TORP BALBc_Embryo 2	WT	measurement3	2.0757	43.3145	6.855	6.31867	13.1581
20160512_E7.5 TORP BALBc_Embryo 2	WT	measurement3	2.4908	48.3398	6.855	7.05176	15.7894
20160512_E7.5 TORP BALBc_Embryo 2	WT	measurement3	2.9059	32.4257	6.855	4.73023	18.4208
20160512_E7.5 TORP BALBc_Embryo 2	WT	measurement3	3.3211	27.0352	6.855	3.94387	21.0528
20160512_E7.5 TORP BALBc_Embryo 2	WT	measurement3	3.7362	18.6347	6.855	2.71841	23.6842
20160512_E7.5 TORP BALBc_Embryo 2	WT	measurement3	4.1513	18.2873	6.855	2.66773	26.3155
20160512_E7.5 TORP BALBc_Embryo 2	WT	measurement3	4.5665	20.8041	6.855	3.03488	28.9475
20160512_E7.5 TORP BALBc_Embryo 2	WT	measurement3	4.9816	26.8073	6.855	3.91062	31.5789
20160512_E7.5 TORP BALBc_Embryo 2	WT	measurement3	5.3967	25.1036	6.855	3.66209	34.2102
20160512_E7.5 TORP BALBc_Embryo 2	WT	measurement3	5.8119	30.2803	6.855	4.41726	36.8422
20160512_E7.5 TORP BALBc_Embryo 2	WT	measurement3	6.227	24.0973	6.855	3.51529	39.4736
20160512_E7.5 TORP BALBc_Embryo 2	WT	measurement3	6.6421	19.3578	6.855	2.82389	42.105
20160512_E7.5 TORP BALBc_Embryo 2	WT	measurement3	7.0573	18.5801	6.855	2.71044	44.737
20160512_E7.5 TORP BALBc_Embryo 2	WT	measurement3	7.4724	14.7855	6.855	2.15689	47.3683
20160512_E7.5 TORP BALBc_Embryo 2	WT	measurement3	7.8875	14.9415	6.855	2.17965	49.9997
20160512_E7.5 TORP BALBc_Embryo 2	WT	measurement3	8.3027	13.9498	6.855	2.03498	52.6317
20160512_E7.5 TORP BALBc_Embryo 2	WT	measurement3	8.7178	13.4467	6.855	1.96159	55.263
20160512_E7.5 TORP BALBc_Embryo 2	WT	measurement3	9.1329	13.5512	6.855	1.97683	57.8944
20160512_E7.5 TORP BALBc_Embryo 2	WT	measurement3	9.5481	16.963	6.855	2.47454	60.5264
20160512_E7.5 TORP BALBc_Embryo 2	WT	measurement3	9.9632	13.6909	6.855	1.99721	63.1578
20160512_E7.5 TORP BALBc_Embryo 2	WT	measurement3	10.3783	15.8437	6.855	2.31126	65.7891
20160512_E7.5 TORP BALBc_Embryo 2	WT	measurement3	10.7935	13.8971	6.855	2.02729	68.4211
20160512_E7.5 TORP BALBc_Embryo 2	WT	measurement3	11.2086	16.373	6.855	2.38848	71.0525
20160512_E7.5 TORP BALBc_Embryo 2	WT	measurement3	11.6237	14.4767	6.855	2.11185	73.6838
20160512_E7.5 TORP BALBc_Embryo 2	WT	measurement3	12.0389	19.0966	6.855	2.78579	76.3158
20160512_E7.5 TORP BALBc_Embryo 2	WT	measurement3	12.454	18.7749	6.855	2.73886	78.9472
20160512_E7.5 TORP BALBc_Embryo 2	WT	measurement3	12.8691	18.3276	6.855	2.67361	81.5786
20160512_E7.5 TORP BALBc_Embryo 2	WT	measurement3	13.2843	19.0973	6.855	2.78589	84.2106
20160512_E7.5 TORP BALBc_Embryo 2	WT	measurement3	13.6994	35.0848	6.855	5.11813	86.8419
20160512_E7.5 TORP BALBc_Embryo 2	WT	measurement3	14.1145	31.6087	6.855	4.61104	89.4733
20160512_E7.5 TORP BALBc_Embryo 2	WT	measurement3	14.5297	46.2368	6.855	6.74497	92.1053
20160512_E7.5 TORP BALBc_Embryo 2	WT	measurement3	14.9448	70.7316	6.855	10.3182	94.7366
20160512_E7.5 TORP BALBc_Embryo 2	WT	measurement3	15.3599	78.9516	6.855	11.5174	97.368
20160512_E7.5 TORP BALBc_Embryo 2	WT	measurement3	15.7751	76.7762	6.855	11.2	100
20160512_E7.5 TORP BALBc_Embryo 2	WT	measurement4	0	109.294	2.599	42.0522	0
20160512_E7.5 TORP BALBc_Embryo 2	WT	measurement4	0.4151	106.847	2.599	41.1107	2.77755
20160512_E7.5 TORP BALBc_Embryo 2	WT	measurement4	0.8303	102.671	2.599	39.504	5.55578
20160512_E7.5 TORP BALBc_Embryo 2	WT	measurement4	1.2454	97.9532	2.599	37.6888	8.33333
20160512_E7.5 TORP BALBc_Embryo 2	WT	measurement4	1.6605	96.6768	2.599	37.1977	11.1109
20160512_E7.5 TORP BALBc_Embryo 2	WT	measurement4	2.0757	79.7564	2.599	30.6873	13.8891
20160512_E7.5 TORP BALBc_Embryo 2	WT	measurement4	2.4908	73.6706	2.599	28.3457	16.6667
20160512_E7.5 TORP BALBc_Embryo 2	WT	measurement4	2.9059	66.0345	2.599	25.4077	19.4442
20160512_E7.5 TORP BALBc_Embryo 2	WT	measurement4	3.3211	62.0944	2.599	23.8917	22.2224
20160512_E7.5 TORP BALBc_Embryo 2	WT	measurement4	3.7362	50.3181	2.599	19.3606	25
20160512_E7.5 TORP BALBc_Embryo 2	WT	measurement4	4.1513	57.3453	2.599	22.0644	27.7776
20160512_E7.5 TORP BALBc_Embryo 2	WT	measurement4	4.5665	49.5059	2.599	19.0481	30.5558
20160512_E7.5 TORP BALBc_Embryo 2	WT	measurement4	4.9816	35.3393	2.599	13.5973	33.3333
20160512_E7.5 TORP BALBc_Embryo 2	WT	measurement4	5.3967	29.2115	2.599	11.2395	36.1109
20160512_E7.5 TORP BALBc_Embryo 2	WT	measurement4	5.8119	26.3427	2.599	10.1357	38.8891
20160512_E7.5 TORP BALBc_Embryo 2	WT	measurement4	6.227	27.0694	2.599	10.4153	41.6667
20160512_E7.5 TORP BALBc_Embryo 2	WT	measurement4	6.6421	26.3106	2.599	10.1234	44.4442
20160512_E7.5 TORP BALBc_Embryo 2	WT	measurement4	7.0573	23.4388	2.599	9.01839	47.2224
20160512_E7.5 TORP BALBc_Embryo 2	WT	measurement4	7.4724	27.8877	2.599	10.7302	50
20160512_E7.5 TORP BALBc_Embryo 2	WT	measurement4	7.8875	26.4414	2.599	10.1737	52.7776
20160512_E7.5 TORP BALBc_Embryo 2	WT	measurement4	8.3027	28.0117	2.599	10.7779	55.5558
20160512_E7.5 TORP BALBc_Embryo 2	WT	measurement4	8.7178	29.3575	2.599	11.2957	58.3333
20160512_E7.5 TORP BALBc_Embryo 2	WT	measurement4	9.1329	30.3839	2.599	11.6906	61.1109
20160512_E7.5 TORP BALBc_Embryo 2	WT	measurement4	9.5481	22.1493	2.599	8.52224	63.8891
20160512_E7.5 TORP BALBc_Embryo 2	WT	measurement4	9.9632	19.3467	2.599	7.4439	66.6667
20160512_E7.5 TORP BALBc_Embryo 2	WT	measurement4	10.3783	16.0142	2.599	6.16168	69.4442
20160512_E7.5 TORP BALBc_Embryo 2	WT	measurement4	10.7935	14.1528	2.599	5.44548	72.2224
20160512_E7.5 TORP BALBc_Embryo 2	WT	measurement4	11.2086	16.8559	2.599	6.48553	75
20160512_E7.5 TORP BALBc_Embryo 2	WT	measurement4	11.6237	20.1917	2.599	7.76903	77.7776
20160512_E7.5 TORP BALBc_Embryo 2	WT	measurement4	12.0389	28.2064	2.599	10.8528	80.5558
20160512_E7.5 TORP BALBc_Embryo 2	WT	measurement4	12.454	42.8293	2.599	16.4791	83.3333
20160512_E7.5 TORP BALBc_Embryo 2	WT	measurement4	12.8691	44.1874	2.599	17.0017	86.1109
20160512_E7.5 TORP BALBc_Embryo 2	WT	measurement4	13.2843	66.3	2.599	25.5098	88.8891
20160512_E7.5 TORP BALBc_Embryo 2	WT	measurement4	13.6994	77.9803	2.599	30.004	91.6667
20160512_E7.5 TORP BALBc_Embryo 2	WT	measurement4	14.1145	94.863	2.599	36.4998	94.4442
20160512_E7.5 TORP BALBc_Embryo 2	WT	measurement4	14.5297	105.459	2.599	40.5766	97.2224
20160512_E7.5 TORP BALBc_Embryo 2	WT	measurement4	14.9448	94.0718	2.599	36.1954	100
20160512_E7.5 TORP BALBc_Embryo 2	WT	measurement5	0	98.3328	3.134	31.3761	0
20160512_E7.5 TORP BALBc_Embryo 2	WT	measurement5	0.4151	106.155	3.134	33.8722	3.57115
20160512_E7.5 TORP BALBc_Embryo 2	WT	measurement5	0.8303	97.9174	3.134	31.2436	7.14316
20160512_E7.5 TORP BALBc_Embryo 2	WT	measurement5	1.2454	76.1736	3.134	24.3056	10.7143
20160512_E7.5 TORP BALBc_Embryo 2	WT	measurement5	1.6605	60.2809	3.134	19.2345	14.2855
20160512_E7.5 TORP BALBc_Embryo 2	WT	measurement5	2.0757	43.8513	3.134	13.9921	17.8575
20160512_E7.5 TORP BALBc_Embryo 2	WT	measurement5	2.4908	34.8518	3.134	11.1205	21.4286
20160512_E7.5 TORP BALBc_Embryo 2	WT	measurement5	2.9059	31.604	3.134	10.0842	24.9998
20160512_E7.5 TORP BALBc_Embryo 2	WT	measurement5	3.3211	43.2919	3.134	13.8136	28.5718
20160512_E7.5 TORP BALBc_Embryo 2	WT	measurement5	3.7362	35.3156	3.134	11.2685	32.1429
20160512_E7.5 TORP BALBc_Embryo 2	WT	measurement5	4.1513	41.235	3.134	13.1573	35.7141
20160512_E7.5 TORP BALBc_Embryo 2	WT	measurement5	4.5665	40.1683	3.134	12.8169	39.2861
20160512_E7.5 TORP BALBc_Embryo 2	WT	measurement5	4.9816	41.0889	3.134	13.1107	42.8573
20160512_E7.5 TORP BALBc_Embryo 2	WT	measurement5	5.3967	43.0213	3.134	13.7273	46.4284
20160512_E7.5 TORP BALBc_Embryo 2	WT	measurement5	5.8119	43.6947	3.134	13.9422	50.0004
20160512_E7.5 TORP BALBc_Embryo 2	WT	measurement5	6.227	34.332	3.134	10.9547	53.5716
20160512_E7.5 TORP BALBc_Embryo 2	WT	measurement5	6.6421	25.814	3.134	8.23676	57.1427
20160512_E7.5 TORP BALBc_Embryo 2	WT	measurement5	7.0573	24.9634	3.134	7.96535	60.7147
20160512_E7.5 TORP BALBc_Embryo 2	WT	measurement5	7.4724	26.2994	3.134	8.39164	64.2859
20160512_E7.5 TORP BALBc_Embryo 2	WT	measurement5	7.8875	27.5547	3.134	8.79218	67.8571
20160512_E7.5 TORP BALBc_Embryo 2	WT	measurement5	8.3027	30.7028	3.134	9.79668	71.4291
20160512_E7.5 TORP BALBc_Embryo 2	WT	measurement5	8.7178	32.8388	3.134	10.4782	75.0002
20160512_E7.5 TORP BALBc_Embryo 2	WT	measurement5	9.1329	36.1089	3.134	11.5217	78.5714
20160512_E7.5 TORP BALBc_Embryo 2	WT	measurement5	9.5481	42.9274	3.134	13.6973	82.1434
20160512_E7.5 TORP BALBc_Embryo 2	WT	measurement5	9.9632	48.4824	3.134	15.4698	85.7145
20160512_E7.5 TORP BALBc_Embryo 2	WT	measurement5	10.3783	70.1988	3.134	22.3991	89.2857
20160512_E7.5 TORP BALBc_Embryo 2	WT	measurement5	10.7935	67.6865	3.134	21.5975	92.8577
20160512_E7.5 TORP BALBc_Embryo 2	WT	measurement5	11.2086	64.3968	3.134	20.5478	96.4288
20160512_E7.5 TORP BALBc_Embryo 2	WT	measurement5	11.6237	79.2041	3.134	25.2725	100
20160512_E7.5 TORP BALBc_Embryo 3	Mutant	measurement1	0	22.1761	6.75	3.28535	0
20160512_E7.5 TORP BALBc_Embryo 3	Mutant	measurement1	0.4151	27.7754	6.75	4.11487	2.63136
20160512_E7.5 TORP BALBc_Embryo 3	Mutant	measurement1	0.8303	28.8516	6.75	4.27431	5.26336
20160512_E7.5 TORP BALBc_Embryo 3	Mutant	measurement1	1.2454	36.1009	6.75	5.34828	7.89472
20160512_E7.5 TORP BALBc_Embryo 3	Mutant	measurement1	1.6605	33.529	6.75	4.96726	10.5261
20160512_E7.5 TORP BALBc_Embryo 3	Mutant	measurement1	2.0757	30.9839	6.75	4.59021	13.1581
20160512_E7.5 TORP BALBc_Embryo 3	Mutant	measurement1	2.4908	30.6175	6.75	4.53593	15.7894
20160512_E7.5 TORP BALBc_Embryo 3	Mutant	measurement1	2.9059	27.0238	6.75	4.00353	18.4208
20160512_E7.5 TORP BALBc_Embryo 3	Mutant	measurement1	3.3211	27.1482	6.75	4.02196	21.0528
20160512_E7.5 TORP BALBc_Embryo 3	Mutant	measurement1	3.7362	25.1644	6.75	3.72806	23.6842
20160512_E7.5 TORP BALBc_Embryo 3	Mutant	measurement1	4.1513	28.8095	6.75	4.26807	26.3155
20160512_E7.5 TORP BALBc_Embryo 3	Mutant	measurement1	4.5665	30.7183	6.75	4.55086	28.9475
20160512_E7.5 TORP BALBc_Embryo 3	Mutant	measurement1	4.9816	37.5665	6.75	5.56541	31.5789
20160512_E7.5 TORP BALBc_Embryo 3	Mutant	measurement1	5.3967	37.8129	6.75	5.60191	34.2102
20160512_E7.5 TORP BALBc_Embryo 3	Mutant	measurement1	5.8119	33.3539	6.75	4.94132	36.8422
20160512_E7.5 TORP BALBc_Embryo 3	Mutant	measurement1	6.227	35.7379	6.75	5.2945	39.4736
20160512_E7.5 TORP BALBc_Embryo 3	Mutant	measurement1	6.6421	34.1882	6.75	5.06492	42.105
20160512_E7.5 TORP BALBc_Embryo 3	Mutant	measurement1	7.0573	37.499	6.75	5.55541	44.737
20160512_E7.5 TORP BALBc_Embryo 3	Mutant	measurement1	7.4724	43.7321	6.75	6.47883	47.3683
20160512_E7.5 TORP BALBc_Embryo 3	Mutant	measurement1	7.8875	44.654	6.75	6.61541	49.9997
20160512_E7.5 TORP BALBc_Embryo 3	Mutant	measurement1	8.3027	48.4709	6.75	7.18087	52.6317
20160512_E7.5 TORP BALBc_Embryo 3	Mutant	measurement1	8.7178	53.0396	6.75	7.85772	55.263
20160512_E7.5 TORP BALBc_Embryo 3	Mutant	measurement1	9.1329	50.924	6.75	7.5443	57.8944
20160512_E7.5 TORP BALBc_Embryo 3	Mutant	measurement1	9.5481	53.4379	6.75	7.91673	60.5264
20160512_E7.5 TORP BALBc_Embryo 3	Mutant	measurement1	9.9632	55.924	6.75	8.28504	63.1578
20160512_E7.5 TORP BALBc_Embryo 3	Mutant	measurement1	10.3783	40.886	6.75	6.05719	65.7891
20160512_E7.5 TORP BALBc_Embryo 3	Mutant	measurement1	10.7935	29.751	6.75	4.40756	68.4211
20160512_E7.5 TORP BALBc_Embryo 3	Mutant	measurement1	11.2086	25.5391	6.75	3.78357	71.0525
20160512_E7.5 TORP BALBc_Embryo 3	Mutant	measurement1	11.6237	24.9584	6.75	3.69754	73.6838
20160512_E7.5 TORP BALBc_Embryo 3	Mutant	measurement1	12.0389	24.1909	6.75	3.58384	76.3158
20160512_E7.5 TORP BALBc_Embryo 3	Mutant	measurement1	12.454	24.4411	6.75	3.6209	78.9472
20160512_E7.5 TORP BALBc_Embryo 3	Mutant	measurement1	12.8691	24.6683	6.75	3.65456	81.5786
20160512_E7.5 TORP BALBc_Embryo 3	Mutant	measurement1	13.2843	21.3559	6.75	3.16384	84.2106
20160512_E7.5 TORP BALBc_Embryo 3	Mutant	measurement1	13.6994	21.4537	6.75	3.17833	86.8419
20160512_E7.5 TORP BALBc_Embryo 3	Mutant	measurement1	14.1145	23.2449	6.75	3.44369	89.4733
20160512_E7.5 TORP BALBc_Embryo 3	Mutant	measurement1	14.5297	25.587	6.75	3.79067	92.1053
20160512_E7.5 TORP BALBc_Embryo 3	Mutant	measurement1	14.9448	28.1728	6.75	4.17375	94.7366
20160512_E7.5 TORP BALBc_Embryo 3	Mutant	measurement1	15.3599	34.1525	6.75	5.05963	97.368
20160512_E7.5 TORP BALBc_Embryo 3	Mutant	measurement1	15.7751	39.6004	6.75	5.86673	100
20160512_E7.5 TORP BALBc_Embryo 3	Mutant	measurement2	0	71.3233	6.99	10.2036	0
20160512_E7.5 TORP BALBc_Embryo 3	Mutant	measurement2	0.4151	63.9862	6.99	9.15396	3.22556
20160512_E7.5 TORP BALBc_Embryo 3	Mutant	measurement2	0.8303	97.6209	6.99	13.9658	6.45189
20160512_E7.5 TORP BALBc_Embryo 3	Mutant	measurement2	1.2454	76.4897	6.99	10.9427	9.67744
20160512_E7.5 TORP BALBc_Embryo 3	Mutant	measurement2	1.6605	105.469	6.99	15.0885	12.903
20160512_E7.5 TORP BALBc_Embryo 3	Mutant	measurement2	2.0757	77.4121	6.99	11.0747	16.1293
20160512_E7.5 TORP BALBc_Embryo 3	Mutant	measurement2	2.4908	75.2043	6.99	10.7588	19.3549
20160512_E7.5 TORP BALBc_Embryo 3	Mutant	measurement2	2.9059	54.731	6.99	7.8299	22.5804
20160512_E7.5 TORP BALBc_Embryo 3	Mutant	measurement2	3.3211	56.9175	6.99	8.1427	25.8068
20160512_E7.5 TORP BALBc_Embryo 3	Mutant	measurement2	3.7362	42.6328	6.99	6.09911	29.0323
20160512_E7.5 TORP BALBc_Embryo 3	Mutant	measurement2	4.1513	45.0876	6.99	6.4503	32.2579
20160512_E7.5 TORP BALBc_Embryo 3	Mutant	measurement2	4.5665	39.4783	6.99	5.64783	35.4842
20160512_E7.5 TORP BALBc_Embryo 3	Mutant	measurement2	4.9816	36.5804	6.99	5.23325	38.7098
20160512_E7.5 TORP BALBc_Embryo 3	Mutant	measurement2	5.3967	47.3833	6.99	6.77873	41.9353
20160512_E7.5 TORP BALBc_Embryo 3	Mutant	measurement2	5.8119	37.0048	6.99	5.29396	45.1617
20160512_E7.5 TORP BALBc_Embryo 3	Mutant	measurement2	6.227	48.0244	6.99	6.87044	48.3872
20160512_E7.5 TORP BALBc_Embryo 3	Mutant	measurement2	6.6421	43.5033	6.99	6.22365	51.6128
20160512_E7.5 TORP BALBc_Embryo 3	Mutant	measurement2	7.0573	49.7578	6.99	7.11843	54.8391
20160512_E7.5 TORP BALBc_Embryo 3	Mutant	measurement2	7.4724	50.0135	6.99	7.15501	58.0647
20160512_E7.5 TORP BALBc_Embryo 3	Mutant	measurement2	7.8875	48.6042	6.99	6.95339	61.2902
20160512_E7.5 TORP BALBc_Embryo 3	Mutant	measurement2	8.3027	48.5539	6.99	6.94619	64.5166
20160512_E7.5 TORP BALBc_Embryo 3	Mutant	measurement2	8.7178	47.0594	6.99	6.73239	67.7421
20160512_E7.5 TORP BALBc_Embryo 3	Mutant	measurement2	9.1329	40.3458	6.99	5.77193	70.9677
20160512_E7.5 TORP BALBc_Embryo 3	Mutant	measurement2	9.5481	40.5207	6.99	5.79695	74.194
20160512_E7.5 TORP BALBc_Embryo 3	Mutant	measurement2	9.9632	36.423	6.99	5.21073	77.4196
20160512_E7.5 TORP BALBc_Embryo 3	Mutant	measurement2	10.3783	35.1164	6.99	5.02381	80.6451
20160512_E7.5 TORP BALBc_Embryo 3	Mutant	measurement2	10.7935	45.37	6.99	6.4907	83.8714
20160512_E7.5 TORP BALBc_Embryo 3	Mutant	measurement2	11.2086	35.0014	6.99	5.00735	87.097
20160512_E7.5 TORP BALBc_Embryo 3	Mutant	measurement2	11.6237	32.1615	6.99	4.60107	90.3226
20160512_E7.5 TORP BALBc_Embryo 3	Mutant	measurement2	12.0389	31.3238	6.99	4.48123	93.5489
20160512_E7.5 TORP BALBc_Embryo 3	Mutant	measurement2	12.454	39.9164	6.99	5.7105	96.7744
20160512_E7.5 TORP BALBc_Embryo 3	Mutant	measurement2	12.8691	39.1859	6.99	5.60599	100
20160512_E7.5 TORP BALBc_Embryo 3	Mutant	measurement3	0	20.3968	6.795	3.00174	0
20160512_E7.5 TORP BALBc_Embryo 3	Mutant	measurement3	0.4151	23.9237	6.795	3.52078	1.92293
20160512_E7.5 TORP BALBc_Embryo 3	Mutant	measurement3	0.8303	29.1686	6.795	4.29266	3.84631
20160512_E7.5 TORP BALBc_Embryo 3	Mutant	measurement3	1.2454	33.0843	6.795	4.86892	5.76924
20160512_E7.5 TORP BALBc_Embryo 3	Mutant	measurement3	1.6605	34.4328	6.795	5.06737	7.69217
20160512_E7.5 TORP BALBc_Embryo 3	Mutant	measurement3	2.0757	37.745	6.795	5.55482	9.61555
20160512_E7.5 TORP BALBc_Embryo 3	Mutant	measurement3	2.4908	45.3994	6.795	6.6813	11.5385
20160512_E7.5 TORP BALBc_Embryo 3	Mutant	measurement3	2.9059	37.7605	6.795	5.5571	13.4614
20160512_E7.5 TORP BALBc_Embryo 3	Mutant	measurement3	3.3211	34.5513	6.795	5.08481	15.3848
20160512_E7.5 TORP BALBc_Embryo 3	Mutant	measurement3	3.7362	37.9769	6.795	5.58895	17.3077
20160512_E7.5 TORP BALBc_Embryo 3	Mutant	measurement3	4.1513	40.3365	6.795	5.9362	19.2306
20160512_E7.5 TORP BALBc_Embryo 3	Mutant	measurement3	4.5665	44.0861	6.795	6.48802	21.154
20160512_E7.5 TORP BALBc_Embryo 3	Mutant	measurement3	4.9816	36.2447	6.795	5.33403	23.077
20160512_E7.5 TORP BALBc_Embryo 3	Mutant	measurement3	5.3967	36.5685	6.795	5.38168	24.9999
20160512_E7.5 TORP BALBc_Embryo 3	Mutant	measurement3	5.8119	39.8682	6.795	5.86728	26.9233
20160512_E7.5 TORP BALBc_Embryo 3	Mutant	measurement3	6.227	30.5637	6.795	4.49797	28.8462
20160512_E7.5 TORP BALBc_Embryo 3	Mutant	measurement3	6.6421	26.8937	6.795	3.95787	30.7691
20160512_E7.5 TORP BALBc_Embryo 3	Mutant	measurement3	7.0573	23.5641	6.795	3.46786	32.6925
20160512_E7.5 TORP BALBc_Embryo 3	Mutant	measurement3	7.4724	21.0128	6.795	3.09239	34.6154
20160512_E7.5 TORP BALBc_Embryo 3	Mutant	measurement3	7.8875	20.5845	6.795	3.02936	36.5384
20160512_E7.5 TORP BALBc_Embryo 3	Mutant	measurement3	8.3027	23.9874	6.795	3.53015	38.4618
20160512_E7.5 TORP BALBc_Embryo 3	Mutant	measurement3	8.7178	22.0036	6.795	3.2382	40.3847
20160512_E7.5 TORP BALBc_Embryo 3	Mutant	measurement3	9.1329	23.6372	6.795	3.47862	42.3076
20160512_E7.5 TORP BALBc_Embryo 3	Mutant	measurement3	9.5481	20.9695	6.795	3.08602	44.231
20160512_E7.5 TORP BALBc_Embryo 3	Mutant	measurement3	9.9632	22.9917	6.795	3.38362	46.1539
20160512_E7.5 TORP BALBc_Embryo 3	Mutant	measurement3	10.3783	23.8602	6.795	3.51143	48.0768
20160512_E7.5 TORP BALBc_Embryo 3	Mutant	measurement3	10.7935	26.296	6.795	3.8699	50.0002
20160512_E7.5 TORP BALBc_Embryo 3	Mutant	measurement3	11.2086	27.5842	6.795	4.05948	51.9232
20160512_E7.5 TORP BALBc_Embryo 3	Mutant	measurement3	11.6237	33.6714	6.795	4.95532	53.8461
20160512_E7.5 TORP BALBc_Embryo 3	Mutant	measurement3	12.0389	35.8584	6.795	5.27717	55.7695
20160512_E7.5 TORP BALBc_Embryo 3	Mutant	measurement3	12.454	31.6658	6.795	4.66016	57.6924
20160512_E7.5 TORP BALBc_Embryo 3	Mutant	measurement3	12.8691	39.6989	6.795	5.84237	59.6153
20160512_E7.5 TORP BALBc_Embryo 3	Mutant	measurement3	13.2843	30.5674	6.795	4.49851	61.5387
20160512_E7.5 TORP BALBc_Embryo 3	Mutant	measurement3	13.6994	28.943	6.795	4.25946	63.4616
20160512_E7.5 TORP BALBc_Embryo 3	Mutant	measurement3	14.1145	25.7634	6.795	3.79152	65.3846
20160512_E7.5 TORP BALBc_Embryo 3	Mutant	measurement3	14.5297	22.9621	6.795	3.37926	67.308
20160512_E7.5 TORP BALBc_Embryo 3	Mutant	measurement3	14.9448	25.1059	6.795	3.69476	69.2309
20160512_E7.5 TORP BALBc_Embryo 3	Mutant	measurement3	15.3599	23.8148	6.795	3.50475	71.1538
20160512_E7.5 TORP BALBc_Embryo 3	Mutant	measurement3	15.7751	25.1236	6.795	3.69737	73.0772
20160512_E7.5 TORP BALBc_Embryo 3	Mutant	measurement3	16.1902	25.4051	6.795	3.73879	75.0001
20160512_E7.5 TORP BALBc_Embryo 3	Mutant	measurement3	16.6053	23.9218	6.795	3.5205	76.923
20160512_E7.5 TORP BALBc_Embryo 3	Mutant	measurement3	17.0205	25.7835	6.795	3.79448	78.8464
20160512_E7.5 TORP BALBc_Embryo 3	Mutant	measurement3	17.4356	24.9956	6.795	3.67853	80.7694
20160512_E7.5 TORP BALBc_Embryo 3	Mutant	measurement3	17.8507	27.86	6.795	4.10007	82.6923
20160512_E7.5 TORP BALBc_Embryo 3	Mutant	measurement3	18.2658	28.4228	6.795	4.1829	84.6152
20160512_E7.5 TORP BALBc_Embryo 3	Mutant	measurement3	18.681	30.882	6.795	4.54481	86.5386
20160512_E7.5 TORP BALBc_Embryo 3	Mutant	measurement3	19.0961	30.7307	6.795	4.52255	88.4615
20160512_E7.5 TORP BALBc_Embryo 3	Mutant	measurement3	19.5112	35.8999	6.795	5.28328	90.3844
20160512_E7.5 TORP BALBc_Embryo 3	Mutant	measurement3	19.9264	33.9566	6.795	4.99729	92.3078
20160512_E7.5 TORP BALBc_Embryo 3	Mutant	measurement3	20.3415	33.4327	6.795	4.92019	94.2308
20160512_E7.5 TORP BALBc_Embryo 3	Mutant	measurement3	20.7566	30.8395	6.795	4.53856	96.1537
20160512_E7.5 TORP BALBc_Embryo 3	Mutant	measurement3	21.1718	30.6062	6.795	4.50422	98.0771
20160512_E7.5 TORP BALBc_Embryo 3	Mutant	measurement3	21.5869	27.3805	6.795	4.02951	100
20160512_E7.5 TORP BALBc_Embryo 3	Mutant	measurement4	0	31.0809	8.032	3.86963	0
20160512_E7.5 TORP BALBc_Embryo 3	Mutant	measurement4	0.4151	31.8562	8.032	3.96616	2.43882
20160512_E7.5 TORP BALBc_Embryo 3	Mutant	measurement4	0.8303	36.6279	8.032	4.56025	4.87824
20160512_E7.5 TORP BALBc_Embryo 3	Mutant	measurement4	1.2454	34.8755	8.032	4.34207	7.31706
20160512_E7.5 TORP BALBc_Embryo 3	Mutant	measurement4	1.6605	34.2922	8.032	4.26945	9.75588
20160512_E7.5 TORP BALBc_Embryo 3	Mutant	measurement4	2.0757	31.7201	8.032	3.94922	12.1953
20160512_E7.5 TORP BALBc_Embryo 3	Mutant	measurement4	2.4908	31.2574	8.032	3.89161	14.6341
20160512_E7.5 TORP BALBc_Embryo 3	Mutant	measurement4	2.9059	30.8046	8.032	3.83523	17.0729
20160512_E7.5 TORP BALBc_Embryo 3	Mutant	measurement4	3.3211	26.9738	8.032	3.35829	19.5124
20160512_E7.5 TORP BALBc_Embryo 3	Mutant	measurement4	3.7362	25.3338	8.032	3.15411	21.9512
20160512_E7.5 TORP BALBc_Embryo 3	Mutant	measurement4	4.1513	24.1431	8.032	3.00586	24.39
20160512_E7.5 TORP BALBc_Embryo 3	Mutant	measurement4	4.5665	22.9906	8.032	2.86238	26.8294
20160512_E7.5 TORP BALBc_Embryo 3	Mutant	measurement4	4.9816	24.1288	8.032	3.00408	29.2682
20160512_E7.5 TORP BALBc_Embryo 3	Mutant	measurement4	5.3967	21.827	8.032	2.7175	31.7071
20160512_E7.5 TORP BALBc_Embryo 3	Mutant	measurement4	5.8119	21.8696	8.032	2.72281	34.1465
20160512_E7.5 TORP BALBc_Embryo 3	Mutant	measurement4	6.227	21.2896	8.032	2.6506	36.5853
20160512_E7.5 TORP BALBc_Embryo 3	Mutant	measurement4	6.6421	15.8905	8.032	1.9784	39.0241
20160512_E7.5 TORP BALBc_Embryo 3	Mutant	measurement4	7.0573	17.9045	8.032	2.22915	41.4635
20160512_E7.5 TORP BALBc_Embryo 3	Mutant	measurement4	7.4724	18.8769	8.032	2.35021	43.9024
20160512_E7.5 TORP BALBc_Embryo 3	Mutant	measurement4	7.8875	20.9023	8.032	2.60238	46.3412
20160512_E7.5 TORP BALBc_Embryo 3	Mutant	measurement4	8.3027	20.5319	8.032	2.55626	48.7806
20160512_E7.5 TORP BALBc_Embryo 3	Mutant	measurement4	8.7178	20.6281	8.032	2.56824	51.2194
20160512_E7.5 TORP BALBc_Embryo 3	Mutant	measurement4	9.1329	18.3314	8.032	2.2823	53.6582
20160512_E7.5 TORP BALBc_Embryo 3	Mutant	measurement4	9.5481	16.75	8.032	2.08541	56.0976
20160512_E7.5 TORP BALBc_Embryo 3	Mutant	measurement4	9.9632	19.7701	8.032	2.46142	58.5365
20160512_E7.5 TORP BALBc_Embryo 3	Mutant	measurement4	10.3783	17.3659	8.032	2.16209	60.9753
20160512_E7.5 TORP BALBc_Embryo 3	Mutant	measurement4	10.7935	14.1884	8.032	1.76648	63.4147
20160512_E7.5 TORP BALBc_Embryo 3	Mutant	measurement4	11.2086	16.892	8.032	2.10309	65.8535
20160512_E7.5 TORP BALBc_Embryo 3	Mutant	measurement4	11.6237	16.5064	8.032	2.05508	68.2924
20160512_E7.5 TORP BALBc_Embryo 3	Mutant	measurement4	12.0389	21.3888	8.032	2.66295	70.7318
20160512_E7.5 TORP BALBc_Embryo 3	Mutant	measurement4	12.454	19.3884	8.032	2.41389	73.1706
20160512_E7.5 TORP BALBc_Embryo 3	Mutant	measurement4	12.8691	19.9131	8.032	2.47922	75.6094
20160512_E7.5 TORP BALBc_Embryo 3	Mutant	measurement4	13.2843	22.6911	8.032	2.82509	78.0488
20160512_E7.5 TORP BALBc_Embryo 3	Mutant	measurement4	13.6994	23.0304	8.032	2.86733	80.4876
20160512_E7.5 TORP BALBc_Embryo 3	Mutant	measurement4	14.1145	22.0272	8.032	2.74243	82.9265
20160512_E7.5 TORP BALBc_Embryo 3	Mutant	measurement4	14.5297	19.1154	8.032	2.37991	85.3659
20160512_E7.5 TORP BALBc_Embryo 3	Mutant	measurement4	14.9448	18.2465	8.032	2.27173	87.8047
20160512_E7.5 TORP BALBc_Embryo 3	Mutant	measurement4	15.3599	19.5028	8.032	2.42814	90.2435
20160512_E7.5 TORP BALBc_Embryo 3	Mutant	measurement4	15.7751	25.716	8.032	3.20169	92.6829
20160512_E7.5 TORP BALBc_Embryo 3	Mutant	measurement4	16.1902	26.1441	8.032	3.25499	95.1218
20160512_E7.5 TORP BALBc_Embryo 3	Mutant	measurement4	16.6053	27.4162	8.032	3.41337	97.5606
20160512_E7.5 TORP BALBc_Embryo 3	Mutant	measurement4	17.0205	27.7606	6.664	4.16576	100
20160512_E7.5 TORP BALBc_Embryo 3	Mutant	measurement5	0	71.7397	6.664	10.7653	0
20160512_E7.5 TORP BALBc_Embryo 3	Mutant	measurement5	0.4151	57.8874	6.664	8.68658	3.12474
20160512_E7.5 TORP BALBc_Embryo 3	Mutant	measurement5	0.8303	45.9522	6.664	6.89559	6.25024
20160512_E7.5 TORP BALBc_Embryo 3	Mutant	measurement5	1.2454	66.0504	6.664	9.91152	9.37498
20160512_E7.5 TORP BALBc_Embryo 3	Mutant	measurement5	1.6605	50.889	6.664	7.6364	12.4997
20160512_E7.5 TORP BALBc_Embryo 3	Mutant	measurement5	2.0757	39.0805	6.664	5.86442	15.6252
20160512_E7.5 TORP BALBc_Embryo 3	Mutant	measurement5	2.4908	34.0779	6.664	5.11373	18.75
20160512_E7.5 TORP BALBc_Embryo 3	Mutant	measurement5	2.9059	40.9543	6.664	6.1456	21.8747
20160512_E7.5 TORP BALBc_Embryo 3	Mutant	measurement5	3.3211	27.9592	6.664	4.19556	25.0002
20160512_E7.5 TORP BALBc_Embryo 3	Mutant	measurement5	3.7362	30.4894	6.664	4.57524	28.1249
20160512_E7.5 TORP BALBc_Embryo 3	Mutant	measurement5	4.1513	29.5631	6.664	4.43624	31.2497
20160512_E7.5 TORP BALBc_Embryo 3	Mutant	measurement5	4.5665	24.738	6.664	3.71218	34.3752
20160512_E7.5 TORP BALBc_Embryo 3	Mutant	measurement5	4.9816	28.2489	6.664	4.23903	37.4999
20160512_E7.5 TORP BALBc_Embryo 3	Mutant	measurement5	5.3967	25.7312	6.664	3.86122	40.6246
20160512_E7.5 TORP BALBc_Embryo 3	Mutant	measurement5	5.8119	30.4295	6.664	4.56625	43.7501
20160512_E7.5 TORP BALBc_Embryo 3	Mutant	measurement5	6.227	30.3375	6.664	4.55245	46.8749
20160512_E7.5 TORP BALBc_Embryo 3	Mutant	measurement5	6.6421	28.2345	6.664	4.23687	49.9996
20160512_E7.5 TORP BALBc_Embryo 3	Mutant	measurement5	7.0573	30.1672	6.664	4.52689	53.1251
20160512_E7.5 TORP BALBc_Embryo 3	Mutant	measurement5	7.4724	34.8011	6.664	5.22225	56.2499
20160512_E7.5 TORP BALBc_Embryo 3	Mutant	measurement5	7.8875	42.4421	6.664	6.36886	59.3746
20160512_E7.5 TORP BALBc_Embryo 3	Mutant	measurement5	8.3027	32.4653	6.664	4.87174	62.5001
20160512_E7.5 TORP BALBc_Embryo 3	Mutant	measurement5	8.7178	42.857	6.664	6.43112	65.6248
20160512_E7.5 TORP BALBc_Embryo 3	Mutant	measurement5	9.1329	35.2858	6.664	5.29499	68.7496
20160512_E7.5 TORP BALBc_Embryo 3	Mutant	measurement5	9.5481	48.6999	6.664	7.30791	71.8751
20160512_E7.5 TORP BALBc_Embryo 3	Mutant	measurement5	9.9632	41.9661	6.664	6.29743	74.9998
20160512_E7.5 TORP BALBc_Embryo 3	Mutant	measurement5	10.3783	28.6496	6.664	4.29916	78.1246
20160512_E7.5 TORP BALBc_Embryo 3	Mutant	measurement5	10.7935	33.9365	6.664	5.09251	81.25
20160512_E7.5 TORP BALBc_Embryo 3	Mutant	measurement5	11.2086	24.7987	6.664	3.72129	84.3748
20160512_E7.5 TORP BALBc_Embryo 3	Mutant	measurement5	11.6237	32.3243	6.664	4.85059	87.4995
20160512_E7.5 TORP BALBc_Embryo 3	Mutant	measurement5	12.0389	32.021	6.664	4.80507	90.625
20160512_E7.5 TORP BALBc_Embryo 3	Mutant	measurement5	12.454	38.6162	6.664	5.79475	93.7498
20160512_E7.5 TORP BALBc_Embryo 3	Mutant	measurement5	12.8691	34.4684	6.664	5.17233	96.8745
20160512_E7.5 TORP BALBc_Embryo 3	Mutant	measurement5	13.2843	35.2001	6.664	5.28213	100
20160512_E7.5 TORP BALBc_Embryo 4	WT	measurement1	0	164.265	3.234	50.7931	0
20160512_E7.5 TORP BALBc_Embryo 4	WT	measurement1	0.4151	134.238	3.234	41.5083	3.84583
20160512_E7.5 TORP BALBc_Embryo 4	WT	measurement1	0.8303	154.785	3.234	47.8618	7.69259
20160512_E7.5 TORP BALBc_Embryo 4	WT	measurement1	1.2454	91.775	3.234	28.3782	11.5384
20160512_E7.5 TORP BALBc_Embryo 4	WT	measurement1	1.6605	90.437	3.234	27.9644	15.3843
20160512_E7.5 TORP BALBc_Embryo 4	WT	measurement1	2.0757	82.947	3.234	25.6484	19.231
20160512_E7.5 TORP BALBc_Embryo 4	WT	measurement1	2.4908	78.667	3.234	24.325	23.0769
20160512_E7.5 TORP BALBc_Embryo 4	WT	measurement1	2.9059	75.32	3.234	23.29	26.9227
20160512_E7.5 TORP BALBc_Embryo 4	WT	measurement1	3.3211	67.942	3.234	21.0087	30.7694
20160512_E7.5 TORP BALBc_Embryo 4	WT	measurement1	3.7362	63.812	3.234	19.7316	34.6153
20160512_E7.5 TORP BALBc_Embryo 4	WT	measurement1	4.1513	62.226	3.234	19.2412	38.4611
20160512_E7.5 TORP BALBc_Embryo 4	WT	measurement1	4.5665	57.193	3.234	17.6849	42.3079
20160512_E7.5 TORP BALBc_Embryo 4	WT	measurement1	4.9816	54.38	3.234	16.8151	46.1537
20160512_E7.5 TORP BALBc_Embryo 4	WT	measurement1	5.3967	58.016	3.234	17.9394	49.9995
20160512_E7.5 TORP BALBc_Embryo 4	WT	measurement1	5.8119	58.703	3.234	18.1518	53.8463
20160512_E7.5 TORP BALBc_Embryo 4	WT	measurement1	6.227	61.467	3.234	19.0065	57.6921
20160512_E7.5 TORP BALBc_Embryo 4	WT	measurement1	6.6421	61.794	3.234	19.1076	61.538
20160512_E7.5 TORP BALBc_Embryo 4	WT	measurement1	7.0573	57.355	3.234	17.735	65.3847
20160512_E7.5 TORP BALBc_Embryo 4	WT	measurement1	7.4724	51.679	3.234	15.9799	69.2306
20160512_E7.5 TORP BALBc_Embryo 4	WT	measurement1	7.8875	49.626	3.234	15.3451	73.0764
20160512_E7.5 TORP BALBc_Embryo 4	WT	measurement1	8.3027	47.406	3.234	14.6586	76.9231
20160512_E7.5 TORP BALBc_Embryo 4	WT	measurement1	8.7178	52.59	3.234	16.2616	80.769
20160512_E7.5 TORP BALBc_Embryo 4	WT	measurement1	9.1329	65.185	3.234	20.1562	84.6148
20160512_E7.5 TORP BALBc_Embryo 4	WT	measurement1	9.5481	104.656	3.234	32.3612	88.4616
20160512_E7.5 TORP BALBc_Embryo 4	WT	measurement1	9.9632	119.988	3.234	37.102	92.3074
20160512_E7.5 TORP BALBc_Embryo 4	WT	measurement1	10.3783	130.862	3.234	40.4644	96.1532
20160512_E7.5 TORP BALBc_Embryo 4	WT	measurement1	10.7935	134.748	3.234	41.666	100
20160512_E7.5 TORP BALBc_Embryo 4	WT	measurement2	0	92.1958	8.159	11.2999	0
20160512_E7.5 TORP BALBc_Embryo 4	WT	measurement2	0.4151	92.25	8.159	11.3065	2.63136
20160512_E7.5 TORP BALBc_Embryo 4	WT	measurement2	0.8303	99.4319	8.159	12.1868	5.26336
20160512_E7.5 TORP BALBc_Embryo 4	WT	measurement2	1.2454	91.7386	8.159	11.2439	7.89472
20160512_E7.5 TORP BALBc_Embryo 4	WT	measurement2	1.6605	77.7574	8.159	9.53026	10.5261
20160512_E7.5 TORP BALBc_Embryo 4	WT	measurement2	2.0757	57.146	8.159	7.00404	13.1581
20160512_E7.5 TORP BALBc_Embryo 4	WT	measurement2	2.4908	58.3226	8.159	7.14825	15.7894
20160512_E7.5 TORP BALBc_Embryo 4	WT	measurement2	2.9059	50.5808	8.159	6.19939	18.4208
20160512_E7.5 TORP BALBc_Embryo 4	WT	measurement2	3.3211	42.3152	8.159	5.18632	21.0528
20160512_E7.5 TORP BALBc_Embryo 4	WT	measurement2	3.7362	33.7858	8.159	4.14092	23.6842
20160512_E7.5 TORP BALBc_Embryo 4	WT	measurement2	4.1513	35.3326	8.159	4.33051	26.3155
20160512_E7.5 TORP BALBc_Embryo 4	WT	measurement2	4.5665	44.8276	8.159	5.49425	28.9475
20160512_E7.5 TORP BALBc_Embryo 4	WT	measurement2	4.9816	54.6442	8.159	6.69741	31.5789
20160512_E7.5 TORP BALBc_Embryo 4	WT	measurement2	5.3967	63.6216	8.159	7.79772	34.2102
20160512_E7.5 TORP BALBc_Embryo 4	WT	measurement2	5.8119	55.2513	8.159	6.77182	36.8422
20160512_E7.5 TORP BALBc_Embryo 4	WT	measurement2	6.227	51.9341	8.159	6.36525	39.4736
20160512_E7.5 TORP BALBc_Embryo 4	WT	measurement2	6.6421	41.5916	8.159	5.09763	42.105
20160512_E7.5 TORP BALBc_Embryo 4	WT	measurement2	7.0573	41.7498	8.159	5.11702	44.737
20160512_E7.5 TORP BALBc_Embryo 4	WT	measurement2	7.4724	36.8129	8.159	4.51194	47.3683
20160512_E7.5 TORP BALBc_Embryo 4	WT	measurement2	7.8875	33.595	8.159	4.11754	49.9997
20160512_E7.5 TORP BALBc_Embryo 4	WT	measurement2	8.3027	33.5565	8.159	4.11282	52.6317
20160512_E7.5 TORP BALBc_Embryo 4	WT	measurement2	8.7178	32.8439	8.159	4.02548	55.263
20160512_E7.5 TORP BALBc_Embryo 4	WT	measurement2	9.1329	31.1895	8.159	3.82271	57.8944
20160512_E7.5 TORP BALBc_Embryo 4	WT	measurement2	9.5481	31.4325	8.159	3.85249	60.5264
20160512_E7.5 TORP BALBc_Embryo 4	WT	measurement2	9.9632	38.5686	8.159	4.72712	63.1578
20160512_E7.5 TORP BALBc_Embryo 4	WT	measurement2	10.3783	38.9742	8.159	4.77684	65.7891
20160512_E7.5 TORP BALBc_Embryo 4	WT	measurement2	10.7935	48.0742	8.159	5.89217	68.4211
20160512_E7.5 TORP BALBc_Embryo 4	WT	measurement2	11.2086	52.104	8.159	6.38608	71.0525
20160512_E7.5 TORP BALBc_Embryo 4	WT	measurement2	11.6237	51.7019	8.159	6.33679	73.6838
20160512_E7.5 TORP BALBc_Embryo 4	WT	measurement2	12.0389	53.5823	8.159	6.56726	76.3158
20160512_E7.5 TORP BALBc_Embryo 4	WT	measurement2	12.454	55.1307	8.159	6.75704	78.9472
20160512_E7.5 TORP BALBc_Embryo 4	WT	measurement2	12.8691	78.5877	8.159	9.63203	81.5786
20160512_E7.5 TORP BALBc_Embryo 4	WT	measurement2	13.2843	75.0764	8.159	9.20167	84.2106
20160512_E7.5 TORP BALBc_Embryo 4	WT	measurement2	13.6994	100.609	8.159	12.331	86.8419
20160512_E7.5 TORP BALBc_Embryo 4	WT	measurement2	14.1145	123.135	8.159	15.0919	89.4733
20160512_E7.5 TORP BALBc_Embryo 4	WT	measurement2	14.5297	121.488	8.159	14.89	92.1053
20160512_E7.5 TORP BALBc_Embryo 4	WT	measurement2	14.9448	105.229	8.159	12.8972	94.7366
20160512_E7.5 TORP BALBc_Embryo 4	WT	measurement2	15.3599	72.0772	8.159	8.83407	97.368
20160512_E7.5 TORP BALBc_Embryo 4	WT	measurement2	15.7751	72.1448	8.159	8.84236	100
20160512_E7.5 TORP BALBc_Embryo 4	WT	measurement3	0	78.3333	8.438	9.2834	0
20160512_E7.5 TORP BALBc_Embryo 4	WT	measurement3	0.41513	66	8.438	7.82176	4.34779
20160512_E7.5 TORP BALBc_Embryo 4	WT	measurement3	0.83027	74.3333	8.438	8.80935	8.69569
20160512_E7.5 TORP BALBc_Embryo 4	WT	measurement3	1.2454	63	8.438	7.46622	13.0435
20160512_E7.5 TORP BALBc_Embryo 4	WT	measurement3	1.66053	38.5	8.438	4.56269	17.3913
20160512_E7.5 TORP BALBc_Embryo 4	WT	measurement3	2.07566	25.6667	8.438	3.0418	21.7391
20160512_E7.5 TORP BALBc_Embryo 4	WT	measurement3	2.4908	22.5	8.438	2.66651	26.087
20160512_E7.5 TORP BALBc_Embryo 4	WT	measurement3	2.90593	17	8.438	2.0147	30.4348
20160512_E7.5 TORP BALBc_Embryo 4	WT	measurement3	3.32106	19	8.438	2.25172	34.7826
20160512_E7.5 TORP BALBc_Embryo 4	WT	measurement3	3.7362	18.1667	8.438	2.15296	39.1305
20160512_E7.5 TORP BALBc_Embryo 4	WT	measurement3	4.15133	20.5	8.438	2.42949	43.4783
20160512_E7.5 TORP BALBc_Embryo 4	WT	measurement3	4.56646	19.1669	8.438	2.2715	47.8261
20160512_E7.5 TORP BALBc_Embryo 4	WT	measurement3	4.9816	18.1663	8.438	2.15292	52.1739
20160512_E7.5 TORP BALBc_Embryo 4	WT	measurement3	5.39673	22.834	8.438	2.70609	56.5217
20160512_E7.5 TORP BALBc_Embryo 4	WT	measurement3	5.81186	19.673	8.438	2.33148	60.8695
20160512_E7.5 TORP BALBc_Embryo 4	WT	measurement3	6.22699	23.2949	8.438	2.76071	65.2173
20160512_E7.5 TORP BALBc_Embryo 4	WT	measurement3	6.64213	20.6035	8.438	2.44175	69.5652
20160512_E7.5 TORP BALBc_Embryo 4	WT	measurement3	7.05726	22.7667	8.438	2.69812	73.913
20160512_E7.5 TORP BALBc_Embryo 4	WT	measurement3	7.47239	30.0938	8.438	3.56646	78.2608
20160512_E7.5 TORP BALBc_Embryo 4	WT	measurement3	7.88753	48.606	8.438	5.76037	82.6087
20160512_E7.5 TORP BALBc_Embryo 4	WT	measurement3	8.30266	68.8653	8.438	8.16133	86.9565
20160512_E7.5 TORP BALBc_Embryo 4	WT	measurement3	8.71779	80.7412	8.438	9.56876	91.3043
20160512_E7.5 TORP BALBc_Embryo 4	WT	measurement3	9.13292	84.5876	8.438	10.0246	95.6521
20160512_E7.5 TORP BALBc_Embryo 4	WT	measurement3	9.54806	82.6099	8.438	9.79022	100
20160512_E7.5 TORP BALBc_Embryo 4	WT	measurement4	0	94.8304	3.155	30.0572	0
20160512_E7.5 TORP BALBc_Embryo 4	WT	measurement4	0.41513	97.6656	3.155	30.9558	4.34779
20160512_E7.5 TORP BALBc_Embryo 4	WT	measurement4	0.83027	62.1639	3.155	19.7033	8.69569
20160512_E7.5 TORP BALBc_Embryo 4	WT	measurement4	1.2454	40.0084	3.155	12.681	13.0435
20160512_E7.5 TORP BALBc_Embryo 4	WT	measurement4	1.66053	30.8719	3.155	9.78507	17.3913
20160512_E7.5 TORP BALBc_Embryo 4	WT	measurement4	2.07566	23.8564	3.155	7.56146	21.7391
20160512_E7.5 TORP BALBc_Embryo 4	WT	measurement4	2.4908	26.8444	3.155	8.50853	26.087
20160512_E7.5 TORP BALBc_Embryo 4	WT	measurement4	2.90593	38.2776	3.155	12.1324	30.4348
20160512_E7.5 TORP BALBc_Embryo 4	WT	measurement4	3.32106	31.02	3.155	9.83201	34.7826
20160512_E7.5 TORP BALBc_Embryo 4	WT	measurement4	3.7362	27.165	3.155	8.61014	39.1305
20160512_E7.5 TORP BALBc_Embryo 4	WT	measurement4	4.15133	37.218	3.155	11.7965	43.4783
20160512_E7.5 TORP BALBc_Embryo 4	WT	measurement4	4.56646	31.4174	3.155	9.95797	47.8261
20160512_E7.5 TORP BALBc_Embryo 4	WT	measurement4	4.9816	34.5405	3.155	10.9479	52.1739
20160512_E7.5 TORP BALBc_Embryo 4	WT	measurement4	5.39673	43.2614	3.155	13.712	56.5217
20160512_E7.5 TORP BALBc_Embryo 4	WT	measurement4	5.81186	33.0157	3.155	10.4646	60.8695
20160512_E7.5 TORP BALBc_Embryo 4	WT	measurement4	6.22699	34.5326	3.155	10.9454	65.2173
20160512_E7.5 TORP BALBc_Embryo 4	WT	measurement4	6.64213	36.1511	3.155	11.4584	69.5652
20160512_E7.5 TORP BALBc_Embryo 4	WT	measurement4	7.05726	40.9718	3.155	12.9863	73.913
20160512_E7.5 TORP BALBc_Embryo 4	WT	measurement4	7.47239	39.1587	3.155	12.4116	78.2608
20160512_E7.5 TORP BALBc_Embryo 4	WT	measurement4	7.88753	43.373	3.155	13.7474	82.6087
20160512_E7.5 TORP BALBc_Embryo 4	WT	measurement4	8.30266	70.0817	3.155	22.2129	86.9565
20160512_E7.5 TORP BALBc_Embryo 4	WT	measurement4	8.71779	65.5838	3.155	20.7873	91.3043
20160512_E7.5 TORP BALBc_Embryo 4	WT	measurement4	9.13292	93.3442	3.155	29.5861	95.6521
20160512_E7.5 TORP BALBc_Embryo 4	WT	measurement4	9.54806	84.1078	3.155	26.6586	100
20160512_E7.5 TORP BALBc_Embryo 4	WT	measurement5	0	54.6685	5.597	9.76746	0
20160512_E7.5 TORP BALBc_Embryo 4	WT	measurement5	0.4151	71.7671	5.597	12.8224	2.85691
20160512_E7.5 TORP BALBc_Embryo 4	WT	measurement5	0.8303	80.3324	5.597	14.3528	5.7145
20160512_E7.5 TORP BALBc_Embryo 4	WT	measurement5	1.2454	75.7559	5.597	13.5351	8.57141
20160512_E7.5 TORP BALBc_Embryo 4	WT	measurement5	1.6605	86.2786	5.597	15.4152	11.4283
20160512_E7.5 TORP BALBc_Embryo 4	WT	measurement5	2.0757	48.9357	5.597	8.7432	14.2859
20160512_E7.5 TORP BALBc_Embryo 4	WT	measurement5	2.4908	49.4085	5.597	8.82768	17.1428
20160512_E7.5 TORP BALBc_Embryo 4	WT	measurement5	2.9059	49.5129	5.597	8.84633	19.9997
20160512_E7.5 TORP BALBc_Embryo 4	WT	measurement5	3.3211	44.6365	5.597	7.97508	22.8573
20160512_E7.5 TORP BALBc_Embryo 4	WT	measurement5	3.7362	44.9743	5.597	8.03543	25.7142
20160512_E7.5 TORP BALBc_Embryo 4	WT	measurement5	4.1513	37.7198	5.597	6.73929	28.5711
20160512_E7.5 TORP BALBc_Embryo 4	WT	measurement5	4.5665	36.1971	5.597	6.46723	31.4287
20160512_E7.5 TORP BALBc_Embryo 4	WT	measurement5	4.9816	32.4025	5.597	5.78926	34.2856
20160512_E7.5 TORP BALBc_Embryo 4	WT	measurement5	5.3967	41.306	5.597	7.38003	37.1425
20160512_E7.5 TORP BALBc_Embryo 4	WT	measurement5	5.8119	41.7484	5.597	7.45907	40.0001
20160512_E7.5 TORP BALBc_Embryo 4	WT	measurement5	6.227	39.8287	5.597	7.11608	42.857
20160512_E7.5 TORP BALBc_Embryo 4	WT	measurement5	6.6421	38.6877	5.597	6.91222	45.714
20160512_E7.5 TORP BALBc_Embryo 4	WT	measurement5	7.0573	36.2079	5.597	6.46916	48.5715
20160512_E7.5 TORP BALBc_Embryo 4	WT	measurement5	7.4724	39.4169	5.597	7.0425	51.4285
20160512_E7.5 TORP BALBc_Embryo 4	WT	measurement5	7.8875	39.9775	5.597	7.14267	54.2854
20160512_E7.5 TORP BALBc_Embryo 4	WT	measurement5	8.3027	41.771	5.597	7.46311	57.143
20160512_E7.5 TORP BALBc_Embryo 4	WT	measurement5	8.7178	39.2778	5.597	7.01765	59.9999
20160512_E7.5 TORP BALBc_Embryo 4	WT	measurement5	9.1329	41.079	5.597	7.33947	62.8568
20160512_E7.5 TORP BALBc_Embryo 4	WT	measurement5	9.5481	38.751	5.597	6.92353	65.7144
20160512_E7.5 TORP BALBc_Embryo 4	WT	measurement5	9.9632	41.3181	5.597	7.38219	68.5713
20160512_E7.5 TORP BALBc_Embryo 4	WT	measurement5	10.3783	35.2249	5.597	6.29353	71.4282
20160512_E7.5 TORP BALBc_Embryo 4	WT	measurement5	10.7935	34.5706	5.597	6.17663	74.2858
20160512_E7.5 TORP BALBc_Embryo 4	WT	measurement5	11.2086	36.4507	5.597	6.51254	77.1427
20160512_E7.5 TORP BALBc_Embryo 4	WT	measurement5	11.6237	42.3394	5.597	7.56466	79.9996
20160512_E7.5 TORP BALBc_Embryo 4	WT	measurement5	12.0389	47.9203	5.597	8.56178	82.8572
20160512_E7.5 TORP BALBc_Embryo 4	WT	measurement5	12.454	45.8067	5.597	8.18415	85.7141
20160512_E7.5 TORP BALBc_Embryo 4	WT	measurement5	12.8691	74.5739	5.597	13.3239	88.571
20160512_E7.5 TORP BALBc_Embryo 4	WT	measurement5	13.2843	90.5116	5.597	16.1714	91.4286
20160512_E7.5 TORP BALBc_Embryo 4	WT	measurement5	13.6994	89.4156	5.597	15.9756	94.2855
20160512_E7.5 TORP BALBc_Embryo 4	WT	measurement5	14.1145	96.2698	5.597	17.2003	97.1424
20160512_E7.5 TORP BALBc_Embryo 4	WT	measurement5	14.5297	59.123	5.597	10.5633	100
20160512_E7.5 TORP BALBc_Embryo 6	WT	measurement1	0	93.6701	2.643	35.4408	0
20160512_E7.5 TORP BALBc_Embryo 6	WT	measurement1	0.59305	115.152	2.643	43.5687	8.33338
20160512_E7.5 TORP BALBc_Embryo 6	WT	measurement1	1.18609	71.2083	2.643	26.9422	16.6666
20160512_E7.5 TORP BALBc_Embryo 6	WT	measurement1	1.77914	42.8354	2.643	16.2071	25
20160512_E7.5 TORP BALBc_Embryo 6	WT	measurement1	2.37219	28.6826	2.643	10.8523	33.3334
20160512_E7.5 TORP BALBc_Embryo 6	WT	measurement1	2.96524	24.1674	2.643	9.14393	41.6668
20160512_E7.5 TORP BALBc_Embryo 6	WT	measurement1	3.55828	33.9363	2.643	12.8401	50
20160512_E7.5 TORP BALBc_Embryo 6	WT	measurement1	4.15133	28.3287	2.643	10.7184	58.3334
20160512_E7.5 TORP BALBc_Embryo 6	WT	measurement1	4.74438	26.3022	2.643	9.95165	66.6668
20160512_E7.5 TORP BALBc_Embryo 6	WT	measurement1	5.33742	22.9697	2.643	8.69077	75
20160512_E7.5 TORP BALBc_Embryo 6	WT	measurement1	5.93047	22.4637	2.643	8.49932	83.3334
20160512_E7.5 TORP BALBc_Embryo 6	WT	measurement1	6.52352	62.4867	2.643	23.6423	91.6668
20160512_E7.5 TORP BALBc_Embryo 6	WT	measurement1	7.11656	52.7555	2.643	19.9605	100
20160512_E7.5 TORP BALBc_Embryo 6	WT	measurement2	0	58.449	4.623	12.6431	0
20160512_E7.5 TORP BALBc_Embryo 6	WT	measurement2	0.593	54.92	4.623	11.8797	3.57115
20160512_E7.5 TORP BALBc_Embryo 6	WT	measurement2	1.1861	47.6548	4.623	10.3082	7.1429
20160512_E7.5 TORP BALBc_Embryo 6	WT	measurement2	1.7791	44.2644	4.623	9.57482	10.714
20160512_E7.5 TORP BALBc_Embryo 6	WT	measurement2	2.3722	33.785	4.623	7.30803	14.2858
20160512_E7.5 TORP BALBc_Embryo 6	WT	measurement2	2.9652	29.9191	4.623	6.47179	17.8569
20160512_E7.5 TORP BALBc_Embryo 6	WT	measurement2	3.5583	28.3278	4.623	6.12758	21.4287
20160512_E7.5 TORP BALBc_Embryo 6	WT	measurement2	4.1513	28.9509	4.623	6.26236	24.9998
20160512_E7.5 TORP BALBc_Embryo 6	WT	measurement2	4.7444	24.567	4.623	5.31408	28.5716
20160512_E7.5 TORP BALBc_Embryo 6	WT	measurement2	5.3374	26.7046	4.623	5.77647	32.1427
20160512_E7.5 TORP BALBc_Embryo 6	WT	measurement2	5.9305	23.5928	4.623	5.10335	35.7145
20160512_E7.5 TORP BALBc_Embryo 6	WT	measurement2	6.5235	26.0669	4.623	5.63852	39.2856
20160512_E7.5 TORP BALBc_Embryo 6	WT	measurement2	7.1166	23.2726	4.623	5.03409	42.8574
20160512_E7.5 TORP BALBc_Embryo 6	WT	measurement2	7.7096	24.0329	4.623	5.19855	46.4285
20160512_E7.5 TORP BALBc_Embryo 6	WT	measurement2	8.3027	23.8958	4.623	5.16889	50.0003
20160512_E7.5 TORP BALBc_Embryo 6	WT	measurement2	8.8957	31.2062	4.623	6.75021	53.5715
20160512_E7.5 TORP BALBc_Embryo 6	WT	measurement2	9.4888	30.6417	4.623	6.6281	57.1432
20160512_E7.5 TORP BALBc_Embryo 6	WT	measurement2	10.0818	31.1923	4.623	6.7472	60.7144
20160512_E7.5 TORP BALBc_Embryo 6	WT	measurement2	10.6748	32.7267	4.623	7.0791	64.2855
20160512_E7.5 TORP BALBc_Embryo 6	WT	measurement2	11.2679	33.0903	4.623	7.15775	67.8573
20160512_E7.5 TORP BALBc_Embryo 6	WT	measurement2	11.8609	31.704	4.623	6.85788	71.4284
20160512_E7.5 TORP BALBc_Embryo 6	WT	measurement2	12.454	27.662	4.623	5.98356	75.0002
20160512_E7.5 TORP BALBc_Embryo 6	WT	measurement2	13.047	31	4.623	6.7056	78.5713
20160512_E7.5 TORP BALBc_Embryo 6	WT	measurement2	13.6401	37.9231	4.623	8.20314	82.1431
20160512_E7.5 TORP BALBc_Embryo 6	WT	measurement2	14.2331	48.7804	4.623	10.5517	85.7142
20160512_E7.5 TORP BALBc_Embryo 6	WT	measurement2	14.8262	61.4961	4.623	13.3022	89.286
20160512_E7.5 TORP BALBc_Embryo 6	WT	measurement2	15.4192	73.445	4.623	15.8869	92.8571
20160512_E7.5 TORP BALBc_Embryo 6	WT	measurement2	16.0123	69.6486	4.623	15.0657	96.4289
20160512_E7.5 TORP BALBc_Embryo 6	WT	measurement2	16.6053	36.8189	4.623	7.96429	100
20160512_E7.5 TORP BALBc_Embryo 6	WT	measurement3	0	98.9501	4.5	21.9889	0
20160512_E7.5 TORP BALBc_Embryo 6	WT	measurement3	0.59305	106.237	4.5	23.6082	8.33338
20160512_E7.5 TORP BALBc_Embryo 6	WT	measurement3	1.18609	38.4825	4.5	8.55167	16.6666
20160512_E7.5 TORP BALBc_Embryo 6	WT	measurement3	1.77914	46.0852	4.5	10.2412	25
20160512_E7.5 TORP BALBc_Embryo 6	WT	measurement3	2.37219	18.2294	4.5	4.05098	33.3334
20160512_E7.5 TORP BALBc_Embryo 6	WT	measurement3	2.96524	16.6669	4.5	3.70376	41.6668
20160512_E7.5 TORP BALBc_Embryo 6	WT	measurement3	3.55828	18.3111	4.5	4.06913	50
20160512_E7.5 TORP BALBc_Embryo 6	WT	measurement3	4.15133	16.7246	4.5	3.71658	58.3334
20160512_E7.5 TORP BALBc_Embryo 6	WT	measurement3	4.74438	20.9716	4.5	4.66036	66.6668
20160512_E7.5 TORP BALBc_Embryo 6	WT	measurement3	5.33742	20.0423	4.5	4.45384	75
20160512_E7.5 TORP BALBc_Embryo 6	WT	measurement3	5.93047	18.0949	4.5	4.02109	83.3334
20160512_E7.5 TORP BALBc_Embryo 6	WT	measurement3	6.52352	28.8206	4.5	6.40458	91.6668
20160512_E7.5 TORP BALBc_Embryo 6	WT	measurement3	7.11656	56.1603	4.5	12.4801	100
20160512_E7.5 TORP BALBc_Embryo 6	WT	measurement4	0	129.6	3.481	37.2307	0
20160512_E7.5 TORP BALBc_Embryo 6	WT	measurement4	0.593	107.523	3.481	30.8885	3.57115
20160512_E7.5 TORP BALBc_Embryo 6	WT	measurement4	1.1861	102.355	3.481	29.4039	7.1429
20160512_E7.5 TORP BALBc_Embryo 6	WT	measurement4	1.7791	48.916	3.481	14.0523	10.714
20160512_E7.5 TORP BALBc_Embryo 6	WT	measurement4	2.3722	34.031	3.481	9.77621	14.2858
20160512_E7.5 TORP BALBc_Embryo 6	WT	measurement4	2.9652	24.331	3.481	6.98966	17.8569
20160512_E7.5 TORP BALBc_Embryo 6	WT	measurement4	3.5583	24.837	3.481	7.13502	21.4287
20160512_E7.5 TORP BALBc_Embryo 6	WT	measurement4	4.1513	24.147	3.481	6.9368	24.9998
20160512_E7.5 TORP BALBc_Embryo 6	WT	measurement4	4.7444	25.967	3.481	7.45964	28.5716
20160512_E7.5 TORP BALBc_Embryo 6	WT	measurement4	5.3374	21.782	3.481	6.2574	32.1427
20160512_E7.5 TORP BALBc_Embryo 6	WT	measurement4	5.9305	18.549	3.481	5.32864	35.7145
20160512_E7.5 TORP BALBc_Embryo 6	WT	measurement4	6.5235	24.138	3.481	6.93421	39.2856
20160512_E7.5 TORP BALBc_Embryo 6	WT	measurement4	7.1166	21.823	3.481	6.26918	42.8574
20160512_E7.5 TORP BALBc_Embryo 6	WT	measurement4	7.7096	23.976	3.481	6.88768	46.4285
20160512_E7.5 TORP BALBc_Embryo 6	WT	measurement4	8.3027	22.075	3.481	6.34157	50.0003
20160512_E7.5 TORP BALBc_Embryo 6	WT	measurement4	8.8957	26.732	3.481	7.6794	53.5715
20160512_E7.5 TORP BALBc_Embryo 6	WT	measurement4	9.4888	22.74	3.481	6.53261	57.1432
20160512_E7.5 TORP BALBc_Embryo 6	WT	measurement4	10.0818	28.964	3.481	8.3206	60.7144
20160512_E7.5 TORP BALBc_Embryo 6	WT	measurement4	10.6748	29.577	3.481	8.4967	64.2855
20160512_E7.5 TORP BALBc_Embryo 6	WT	measurement4	11.2679	38.662	3.481	11.1066	67.8573
20160512_E7.5 TORP BALBc_Embryo 6	WT	measurement4	11.8609	36.178	3.481	10.393	71.4284
20160512_E7.5 TORP BALBc_Embryo 6	WT	measurement4	12.454	41.296	3.481	11.8633	75.0002
20160512_E7.5 TORP BALBc_Embryo 6	WT	measurement4	13.047	68.929	3.481	19.8015	78.5713
20160512_E7.5 TORP BALBc_Embryo 6	WT	measurement4	13.6401	81.273	3.481	23.3476	82.1431
20160512_E7.5 TORP BALBc_Embryo 6	WT	measurement4	14.2331	90.342	3.481	25.9529	85.7142
20160512_E7.5 TORP BALBc_Embryo 6	WT	measurement4	14.8262	97.315	3.481	27.956	89.286
20160512_E7.5 TORP BALBc_Embryo 6	WT	measurement4	15.4192	87.737	3.481	25.2045	92.8571
20160512_E7.5 TORP BALBc_Embryo 6	WT	measurement4	16.0123	91.652	3.481	26.3292	96.4289
20160512_E7.5 TORP BALBc_Embryo 6	WT	measurement4	16.6053	74.361	3.481	21.362	100
20160512_E7.5 TORP BALBc_Embryo 6	WT	measurement5	0	93.5219	2.95	31.7023	0
20160512_E7.5 TORP BALBc_Embryo 6	WT	measurement5	0.59305	83.8419	2.95	28.421	7.14289
20160512_E7.5 TORP BALBc_Embryo 6	WT	measurement5	1.18609	59.2301	2.95	20.078	14.2857
20160512_E7.5 TORP BALBc_Embryo 6	WT	measurement5	1.77914	37.3344	2.95	12.6557	21.4286
20160512_E7.5 TORP BALBc_Embryo 6	WT	measurement5	2.37219	35.99	2.95	12.2	28.5714
20160512_E7.5 TORP BALBc_Embryo 6	WT	measurement5	2.96524	36.9615	2.95	12.5293	35.7143
20160512_E7.5 TORP BALBc_Embryo 6	WT	measurement5	3.55828	33.865	2.95	11.4797	42.8571
20160512_E7.5 TORP BALBc_Embryo 6	WT	measurement5	4.15133	45.0809	2.95	15.2817	50
20160512_E7.5 TORP BALBc_Embryo 6	WT	measurement5	4.74438	55.3991	2.95	18.7794	57.1429
20160512_E7.5 TORP BALBc_Embryo 6	WT	measurement5	5.33742	58.3437	2.95	19.7775	64.2857
20160512_E7.5 TORP BALBc_Embryo 6	WT	measurement5	5.93047	93.1588	2.95	31.5793	71.4286
20160512_E7.5 TORP BALBc_Embryo 6	WT	measurement5	6.52352	101.011	2.95	34.2412	78.5714
20160512_E7.5 TORP BALBc_Embryo 6	WT	measurement5	7.11656	103.246	2.95	34.9986	85.7142
20160512_E7.5 TORP BALBc_Embryo 6	WT	measurement5	7.70961	93.548	2.95	31.7112	92.8571
20160512_E7.5 TORP BALBc_Embryo 6	WT	measurement5	8.30266	57.7941	2.95	19.5912	100
20160512_E7.5 TORP BALBc_Embryo 7	Mutant	measurement1	0	13.6667	2.353	5.8082	0
20160512_E7.5 TORP BALBc_Embryo 7	Mutant	measurement1	0.4613	15.3333	2.353	6.51649	4.34819
20160512_E7.5 TORP BALBc_Embryo 7	Mutant	measurement1	0.9225	15.5001	2.353	6.58738	8.69545
20160512_E7.5 TORP BALBc_Embryo 7	Mutant	measurement1	1.3838	17.1657	2.353	7.29524	13.0436
20160512_E7.5 TORP BALBc_Embryo 7	Mutant	measurement1	1.845	19.6711	2.353	8.36001	17.3909
20160512_E7.5 TORP BALBc_Embryo 7	Mutant	measurement1	2.3063	29.3229	2.353	12.4619	21.7391
20160512_E7.5 TORP BALBc_Embryo 7	Mutant	measurement1	2.7676	27.1631	2.353	11.544	26.0873
20160512_E7.5 TORP BALBc_Embryo 7	Mutant	measurement1	3.2288	25.6762	2.353	10.9121	30.4345
20160512_E7.5 TORP BALBc_Embryo 7	Mutant	measurement1	3.6901	34.1324	2.353	14.5059	34.7827
20160512_E7.5 TORP BALBc_Embryo 7	Mutant	measurement1	4.1513	26.5267	2.353	11.2736	39.13
20160512_E7.5 TORP BALBc_Embryo 7	Mutant	measurement1	4.6126	27.36	2.353	11.6277	43.4782
20160512_E7.5 TORP BALBc_Embryo 7	Mutant	measurement1	5.0738	27.6637	2.353	11.7568	47.8254
20160512_E7.5 TORP BALBc_Embryo 7	Mutant	measurement1	5.5351	23.6803	2.353	10.0639	52.1736
20160512_E7.5 TORP BALBc_Embryo 7	Mutant	measurement1	5.9964	22.0004	2.353	9.34994	56.5218
20160512_E7.5 TORP BALBc_Embryo 7	Mutant	measurement1	6.4576	27.2814	2.353	11.5943	60.8691
20160512_E7.5 TORP BALBc_Embryo 7	Mutant	measurement1	6.9189	23.6227	2.353	10.0394	65.2173
20160512_E7.5 TORP BALBc_Embryo 7	Mutant	measurement1	7.3801	27.9395	2.353	11.874	69.5645
20160512_E7.5 TORP BALBc_Embryo 7	Mutant	measurement1	7.8414	29.6312	2.353	12.5929	73.9127
20160512_E7.5 TORP BALBc_Embryo 7	Mutant	measurement1	8.3027	26.3583	2.353	11.202	78.2609
20160512_E7.5 TORP BALBc_Embryo 7	Mutant	measurement1	8.7639	20.8803	2.353	8.87391	82.6082
20160512_E7.5 TORP BALBc_Embryo 7	Mutant	measurement1	9.2252	29.6157	2.353	12.5864	86.9564
20160512_E7.5 TORP BALBc_Embryo 7	Mutant	measurement1	9.6864	34.4655	2.353	14.6475	91.3036
20160512_E7.5 TORP BALBc_Embryo 7	Mutant	measurement1	10.1477	35.9897	2.353	15.2952	95.6518
20160512_E7.5 TORP BALBc_Embryo 7	Mutant	measurement1	10.609	41.1317	2.353	17.4805	100
20160512_E7.5 TORP BALBc_Embryo 7	Mutant	measurement2	0	89.1321	2.109	42.2627	0
20160512_E7.5 TORP BALBc_Embryo 7	Mutant	measurement2	0.46126	87.4819	2.109	41.4803	5.55557
20160512_E7.5 TORP BALBc_Embryo 7	Mutant	measurement2	0.92252	105.432	2.109	49.9913	11.1111
20160512_E7.5 TORP BALBc_Embryo 7	Mutant	measurement2	1.38378	83.9006	2.109	39.7822	16.6667
20160512_E7.5 TORP BALBc_Embryo 7	Mutant	measurement2	1.84504	75.1125	2.109	35.6152	22.2223
20160512_E7.5 TORP BALBc_Embryo 7	Mutant	measurement2	2.30629	74.9319	2.109	35.5296	27.7777
20160512_E7.5 TORP BALBc_Embryo 7	Mutant	measurement2	2.76755	65.7557	2.109	31.1786	33.3333
20160512_E7.5 TORP BALBc_Embryo 7	Mutant	measurement2	3.22881	74.9245	2.109	35.5261	38.8889
20160512_E7.5 TORP BALBc_Embryo 7	Mutant	measurement2	3.69007	73.8456	2.109	35.0145	44.4444
20160512_E7.5 TORP BALBc_Embryo 7	Mutant	measurement2	4.15133	64.8971	2.109	30.7715	50
20160512_E7.5 TORP BALBc_Embryo 7	Mutant	measurement2	4.61259	66.0237	2.109	31.3057	55.5556
20160512_E7.5 TORP BALBc_Embryo 7	Mutant	measurement2	5.07385	66.5983	2.109	31.5781	61.1111
20160512_E7.5 TORP BALBc_Embryo 7	Mutant	measurement2	5.53511	51.1218	2.109	24.2398	66.6667
20160512_E7.5 TORP BALBc_Embryo 7	Mutant	measurement2	5.99636	39.1611	2.109	18.5686	72.2222
20160512_E7.5 TORP BALBc_Embryo 7	Mutant	measurement2	6.45762	29.5867	2.109	14.0288	77.7777
20160512_E7.5 TORP BALBc_Embryo 7	Mutant	measurement2	6.91888	27.2638	2.109	12.9274	83.3333
20160512_E7.5 TORP BALBc_Embryo 7	Mutant	measurement2	7.38014	29.7358	2.109	14.0995	88.8889
20160512_E7.5 TORP BALBc_Embryo 7	Mutant	measurement2	7.8414	25.0986	2.109	11.9007	94.4444
20160512_E7.5 TORP BALBc_Embryo 7	Mutant	measurement2	8.30266	25.1407	2.109	11.9207	100
20160512_E7.5 TORP BALBc_Embryo 7	Mutant	measurement3	0	29.8156	3.205	9.30284	0
20160512_E7.5 TORP BALBc_Embryo 7	Mutant	measurement3	0.4613	34.3563	3.205	10.7196	4.34819
20160512_E7.5 TORP BALBc_Embryo 7	Mutant	measurement3	0.9225	33.4255	3.205	10.4292	8.69545
20160512_E7.5 TORP BALBc_Embryo 7	Mutant	measurement3	1.3838	40.5218	3.205	12.6433	13.0436
20160512_E7.5 TORP BALBc_Embryo 7	Mutant	measurement3	1.845	47.9641	3.205	14.9654	17.3909
20160512_E7.5 TORP BALBc_Embryo 7	Mutant	measurement3	2.3063	58.1101	3.205	18.1311	21.7391
20160512_E7.5 TORP BALBc_Embryo 7	Mutant	measurement3	2.7676	56.8412	3.205	17.7352	26.0873
20160512_E7.5 TORP BALBc_Embryo 7	Mutant	measurement3	3.2288	91.22	3.205	28.4618	30.4345
20160512_E7.5 TORP BALBc_Embryo 7	Mutant	measurement3	3.6901	68.4705	3.205	21.3637	34.7827
20160512_E7.5 TORP BALBc_Embryo 7	Mutant	measurement3	4.1513	74.9546	3.205	23.3868	39.13
20160512_E7.5 TORP BALBc_Embryo 7	Mutant	measurement3	4.6126	83.2846	3.205	25.9858	43.4782
20160512_E7.5 TORP BALBc_Embryo 7	Mutant	measurement3	5.0738	77.87	3.205	24.2964	47.8254
20160512_E7.5 TORP BALBc_Embryo 7	Mutant	measurement3	5.5351	63.445	3.205	19.7956	52.1736
20160512_E7.5 TORP BALBc_Embryo 7	Mutant	measurement3	5.9964	52.8155	3.205	16.4791	56.5218
20160512_E7.5 TORP BALBc_Embryo 7	Mutant	measurement3	6.4576	68.8621	3.205	21.4858	60.8691
20160512_E7.5 TORP BALBc_Embryo 7	Mutant	measurement3	6.9189	62.9139	3.205	19.6299	65.2173
20160512_E7.5 TORP BALBc_Embryo 7	Mutant	measurement3	7.3801	64.2231	3.205	20.0384	69.5645
20160512_E7.5 TORP BALBc_Embryo 7	Mutant	measurement3	7.8414	65.6308	3.205	20.4776	73.9127
20160512_E7.5 TORP BALBc_Embryo 7	Mutant	measurement3	8.3027	63.5565	3.205	19.8304	78.2609
20160512_E7.5 TORP BALBc_Embryo 7	Mutant	measurement3	8.7639	55.1921	3.205	17.2206	82.6082
20160512_E7.5 TORP BALBc_Embryo 7	Mutant	measurement3	9.2252	59.0728	3.205	18.4315	86.9564
20160512_E7.5 TORP BALBc_Embryo 7	Mutant	measurement3	9.6864	59.166	3.205	18.4605	91.3036
20160512_E7.5 TORP BALBc_Embryo 7	Mutant	measurement3	10.1477	49.0666	3.205	15.3094	95.6518
20160512_E7.5 TORP BALBc_Embryo 7	Mutant	measurement3	10.609	48.3446	3.205	15.0841	100
20160512_E7.5 TORP BALBc_Embryo 7	Mutant	measurement4	0	26.5	2.527	10.4867	0
20160512_E7.5 TORP BALBc_Embryo 7	Mutant	measurement4	0.4613	28.6667	2.527	11.3442	4.16704
20160512_E7.5 TORP BALBc_Embryo 7	Mutant	measurement4	0.9225	32.4994	2.527	12.8609	8.33318
20160512_E7.5 TORP BALBc_Embryo 7	Mutant	measurement4	1.3838	35.6684	2.527	14.1149	12.5002
20160512_E7.5 TORP BALBc_Embryo 7	Mutant	measurement4	1.845	42.9934	2.527	17.0136	16.6664
20160512_E7.5 TORP BALBc_Embryo 7	Mutant	measurement4	2.3063	38.1749	2.527	15.1068	20.8334
20160512_E7.5 TORP BALBc_Embryo 7	Mutant	measurement4	2.7676	30.9099	2.527	12.2319	25.0005
20160512_E7.5 TORP BALBc_Embryo 7	Mutant	measurement4	3.2288	34.6399	2.527	13.7079	29.1666
20160512_E7.5 TORP BALBc_Embryo 7	Mutant	measurement4	3.6901	33.63	2.527	13.3083	33.3336
20160512_E7.5 TORP BALBc_Embryo 7	Mutant	measurement4	4.1513	38.118	2.527	15.0843	37.4998
20160512_E7.5 TORP BALBc_Embryo 7	Mutant	measurement4	4.6126	39.1757	2.527	15.5028	41.6668
20160512_E7.5 TORP BALBc_Embryo 7	Mutant	measurement4	5.0738	45.7822	2.527	18.1172	45.833
20160512_E7.5 TORP BALBc_Embryo 7	Mutant	measurement4	5.5351	60.7498	2.527	24.0403	50
20160512_E7.5 TORP BALBc_Embryo 7	Mutant	measurement4	5.9964	80.1866	2.527	31.7319	54.167
20160512_E7.5 TORP BALBc_Embryo 7	Mutant	measurement4	6.4576	79.978	2.527	31.6494	58.3332
20160512_E7.5 TORP BALBc_Embryo 7	Mutant	measurement4	6.9189	64.9991	2.527	25.7218	62.5002
20160512_E7.5 TORP BALBc_Embryo 7	Mutant	measurement4	7.3801	55.3684	2.527	21.9107	66.6664
20160512_E7.5 TORP BALBc_Embryo 7	Mutant	measurement4	7.8414	42.2369	2.527	16.7142	70.8334
20160512_E7.5 TORP BALBc_Embryo 7	Mutant	measurement4	8.3027	36.515	2.527	14.4499	75.0005
20160512_E7.5 TORP BALBc_Embryo 7	Mutant	measurement4	8.7639	35.8967	2.527	14.2053	79.1666
20160512_E7.5 TORP BALBc_Embryo 7	Mutant	measurement4	9.2252	33.4504	2.527	13.2372	83.3336
20160512_E7.5 TORP BALBc_Embryo 7	Mutant	measurement4	9.6864	27.2833	2.527	10.7967	87.4998
20160512_E7.5 TORP BALBc_Embryo 7	Mutant	measurement4	10.1477	21.3229	2.527	8.43803	91.6668
20160512_E7.5 TORP BALBc_Embryo 7	Mutant	measurement4	10.609	26.3835	2.527	10.4406	95.8339
20160512_E7.5 TORP BALBc_Embryo 7	Mutant	measurement4	11.0702	25.875	2.527	10.2394	100
20160512_E7.5 TORP BALBc_Embryo 7	Mutant	measurement5	0	50.7417	3.406	14.8977	0
20160512_E7.5 TORP BALBc_Embryo 7	Mutant	measurement5	0.4613	43.9627	3.406	12.9074	4.16704
20160512_E7.5 TORP BALBc_Embryo 7	Mutant	measurement5	0.9225	44.1193	3.406	12.9534	8.33318
20160512_E7.5 TORP BALBc_Embryo 7	Mutant	measurement5	1.3838	48.4037	3.406	14.2113	12.5002
20160512_E7.5 TORP BALBc_Embryo 7	Mutant	measurement5	1.845	50.4452	3.406	14.8107	16.6664
20160512_E7.5 TORP BALBc_Embryo 7	Mutant	measurement5	2.3063	76.6577	3.406	22.5067	20.8334
20160512_E7.5 TORP BALBc_Embryo 7	Mutant	measurement5	2.7676	96.3524	3.406	28.289	25.0005
20160512_E7.5 TORP BALBc_Embryo 7	Mutant	measurement5	3.2288	102.521	3.406	30.1002	29.1666
20160512_E7.5 TORP BALBc_Embryo 7	Mutant	measurement5	3.6901	82.3483	3.406	24.1774	33.3336
20160512_E7.5 TORP BALBc_Embryo 7	Mutant	measurement5	4.1513	53.2251	3.406	15.6269	37.4998
20160512_E7.5 TORP BALBc_Embryo 7	Mutant	measurement5	4.6126	42.7472	3.406	12.5506	41.6668
20160512_E7.5 TORP BALBc_Embryo 7	Mutant	measurement5	5.0738	43.8004	3.406	12.8598	45.833
20160512_E7.5 TORP BALBc_Embryo 7	Mutant	measurement5	5.5351	39.7697	3.406	11.6764	50
20160512_E7.5 TORP BALBc_Embryo 7	Mutant	measurement5	5.9964	48.7693	3.406	14.3186	54.167
20160512_E7.5 TORP BALBc_Embryo 7	Mutant	measurement5	6.4576	48.9999	3.406	14.3863	58.3332
20160512_E7.5 TORP BALBc_Embryo 7	Mutant	measurement5	6.9189	38.4336	3.406	11.2841	62.5002
20160512_E7.5 TORP BALBc_Embryo 7	Mutant	measurement5	7.3801	49.3804	3.406	14.4981	66.6664
20160512_E7.5 TORP BALBc_Embryo 7	Mutant	measurement5	7.8414	26.7466	3.406	7.85279	70.8334
20160512_E7.5 TORP BALBc_Embryo 7	Mutant	measurement5	8.3027	23.5663	3.406	6.91905	75.0005
20160512_E7.5 TORP BALBc_Embryo 7	Mutant	measurement5	8.7639	27.2615	3.406	8.00396	79.1666
20160512_E7.5 TORP BALBc_Embryo 7	Mutant	measurement5	9.2252	34.0992	3.406	10.0115	83.3336
20160512_E7.5 TORP BALBc_Embryo 7	Mutant	measurement5	9.6864	35.3289	3.406	10.3725	87.4998
20160512_E7.5 TORP BALBc_Embryo 7	Mutant	measurement5	10.1477	36.5642	3.406	10.7352	91.6668
20160512_E7.5 TORP BALBc_Embryo 7	Mutant	measurement5	10.609	34.7786	3.406	10.211	95.8339
20160512_E7.5 TORP BALBc_Embryo 7	Mutant	measurement5	11.0702	32.4772	3.406	9.53529	100
20160512_E7.5 TORP BALBc_Embryo 10	Mutant	measurement1	0	37.0194	5.791	6.39257	0
20160512_E7.5 TORP BALBc_Embryo 10	Mutant	measurement1	0.4151	35.9608	5.791	6.20977	2.27255
20160512_E7.5 TORP BALBc_Embryo 10	Mutant	measurement1	0.8303	40.0623	5.791	6.91803	4.54565
20160512_E7.5 TORP BALBc_Embryo 10	Mutant	measurement1	1.2454	35.0675	5.791	6.05552	6.81821
20160512_E7.5 TORP BALBc_Embryo 10	Mutant	measurement1	1.6605	40.7091	5.791	7.02972	9.09076
20160512_E7.5 TORP BALBc_Embryo 10	Mutant	measurement1	2.0757	61.1535	5.791	10.5601	11.3639
20160512_E7.5 TORP BALBc_Embryo 10	Mutant	measurement1	2.4908	68.7071	5.791	11.8645	13.6364
20160512_E7.5 TORP BALBc_Embryo 10	Mutant	measurement1	2.9059	91.4984	5.791	15.8001	15.909
20160512_E7.5 TORP BALBc_Embryo 10	Mutant	measurement1	3.3211	91.202	5.791	15.7489	18.1821
20160512_E7.5 TORP BALBc_Embryo 10	Mutant	measurement1	3.7362	90.528	5.791	15.6325	20.4546
20160512_E7.5 TORP BALBc_Embryo 10	Mutant	measurement1	4.1513	96.5052	5.791	16.6647	22.7272
20160512_E7.5 TORP BALBc_Embryo 10	Mutant	measurement1	4.5665	72.1558	5.791	12.46	25.0003
20160512_E7.5 TORP BALBc_Embryo 10	Mutant	measurement1	4.9816	75.2007	5.791	12.9858	27.2728
20160512_E7.5 TORP BALBc_Embryo 10	Mutant	measurement1	5.3967	66.0189	5.791	11.4003	29.5454
20160512_E7.5 TORP BALBc_Embryo 10	Mutant	measurement1	5.8119	68.3427	5.791	11.8015	31.8185
20160512_E7.5 TORP BALBc_Embryo 10	Mutant	measurement1	6.227	67.7889	5.791	11.7059	34.091
20160512_E7.5 TORP BALBc_Embryo 10	Mutant	measurement1	6.6421	65.2281	5.791	11.2637	36.3636
20160512_E7.5 TORP BALBc_Embryo 10	Mutant	measurement1	7.0573	78.1019	5.791	13.4868	38.6367
20160512_E7.5 TORP BALBc_Embryo 10	Mutant	measurement1	7.4724	73.3273	5.791	12.6623	40.9092
20160512_E7.5 TORP BALBc_Embryo 10	Mutant	measurement1	7.8875	73.0953	5.791	12.6222	43.1818
20160512_E7.5 TORP BALBc_Embryo 10	Mutant	measurement1	8.3027	83.2623	5.791	14.3779	45.4549
20160512_E7.5 TORP BALBc_Embryo 10	Mutant	measurement1	8.7178	68.7718	5.791	11.8756	47.7274
20160512_E7.5 TORP BALBc_Embryo 10	Mutant	measurement1	9.1329	66.8733	5.791	11.5478	50
20160512_E7.5 TORP BALBc_Embryo 10	Mutant	measurement1	9.5481	75.3871	5.791	13.018	52.2731
20160512_E7.5 TORP BALBc_Embryo 10	Mutant	measurement1	9.9632	70.5846	5.791	12.1887	54.5457
20160512_E7.5 TORP BALBc_Embryo 10	Mutant	measurement1	10.3783	58.5242	5.791	10.1061	56.8182
20160512_E7.5 TORP BALBc_Embryo 10	Mutant	measurement1	10.7935	78.931	5.791	13.6299	59.0913
20160512_E7.5 TORP BALBc_Embryo 10	Mutant	measurement1	11.2086	45.0394	5.791	7.77748	61.3639
20160512_E7.5 TORP BALBc_Embryo 10	Mutant	measurement1	11.6237	44.2572	5.791	7.64241	63.6364
20160512_E7.5 TORP BALBc_Embryo 10	Mutant	measurement1	12.0389	43.9499	5.791	7.58935	65.9095
20160512_E7.5 TORP BALBc_Embryo 10	Mutant	measurement1	12.454	44.7318	5.791	7.72437	68.1821
20160512_E7.5 TORP BALBc_Embryo 10	Mutant	measurement1	12.8691	40.449	5.791	6.9848	70.4546
20160512_E7.5 TORP BALBc_Embryo 10	Mutant	measurement1	13.2843	37.4071	5.791	6.45952	72.7277
20160512_E7.5 TORP BALBc_Embryo 10	Mutant	measurement1	13.6994	33.5659	5.791	5.79622	75.0003
20160512_E7.5 TORP BALBc_Embryo 10	Mutant	measurement1	14.1145	31.6496	5.791	5.46531	77.2728
20160512_E7.5 TORP BALBc_Embryo 10	Mutant	measurement1	14.5297	30.0361	5.791	5.18669	79.5459
20160512_E7.5 TORP BALBc_Embryo 10	Mutant	measurement1	14.9448	28.1313	5.791	4.85776	81.8185
20160512_E7.5 TORP BALBc_Embryo 10	Mutant	measurement1	15.3599	26.8832	5.791	4.64224	84.091
20160512_E7.5 TORP BALBc_Embryo 10	Mutant	measurement1	15.7751	25.6873	5.791	4.43573	86.3641
20160512_E7.5 TORP BALBc_Embryo 10	Mutant	measurement1	16.1902	27.0229	5.791	4.66636	88.6367
20160512_E7.5 TORP BALBc_Embryo 10	Mutant	measurement1	16.6053	31.7655	5.791	5.48532	90.9092
20160512_E7.5 TORP BALBc_Embryo 10	Mutant	measurement1	17.0205	30.6197	5.791	5.28746	93.1823
20160512_E7.5 TORP BALBc_Embryo 10	Mutant	measurement1	17.4356	32.2862	5.791	5.57524	95.4549
20160512_E7.5 TORP BALBc_Embryo 10	Mutant	measurement1	17.8507	33.791	5.791	5.83509	97.7274
20160512_E7.5 TORP BALBc_Embryo 10	Mutant	measurement1	18.2658	36.4009	5.791	6.28577	100
20160512_E7.5 TORP BALBc_Embryo 10	Mutant	measurement2	0	69.4592	4.432	15.6722	0
20160512_E7.5 TORP BALBc_Embryo 10	Mutant	measurement2	0.4151	68.5789	4.432	15.4736	2.77755
20160512_E7.5 TORP BALBc_Embryo 10	Mutant	measurement2	0.8303	59.4571	4.432	13.4154	5.55578
20160512_E7.5 TORP BALBc_Embryo 10	Mutant	measurement2	1.2454	36.4539	4.432	8.22516	8.33333
20160512_E7.5 TORP BALBc_Embryo 10	Mutant	measurement2	1.6605	52.0241	4.432	11.7383	11.1109
20160512_E7.5 TORP BALBc_Embryo 10	Mutant	measurement2	2.0757	40.9726	4.432	9.24472	13.8891
20160512_E7.5 TORP BALBc_Embryo 10	Mutant	measurement2	2.4908	33.9024	4.432	7.64946	16.6667
20160512_E7.5 TORP BALBc_Embryo 10	Mutant	measurement2	2.9059	35.1365	4.432	7.92791	19.4442
20160512_E7.5 TORP BALBc_Embryo 10	Mutant	measurement2	3.3211	40.3308	4.432	9.09991	22.2224
20160512_E7.5 TORP BALBc_Embryo 10	Mutant	measurement2	3.7362	43.2491	4.432	9.75837	25
20160512_E7.5 TORP BALBc_Embryo 10	Mutant	measurement2	4.1513	32.6578	4.432	7.36864	27.7776
20160512_E7.5 TORP BALBc_Embryo 10	Mutant	measurement2	4.5665	25.5414	4.432	5.76295	30.5558
20160512_E7.5 TORP BALBc_Embryo 10	Mutant	measurement2	4.9816	22.4687	4.432	5.06965	33.3333
20160512_E7.5 TORP BALBc_Embryo 10	Mutant	measurement2	5.3967	27.9907	4.432	6.31559	36.1109
20160512_E7.5 TORP BALBc_Embryo 10	Mutant	measurement2	5.8119	22.9638	4.432	5.18136	38.8891
20160512_E7.5 TORP BALBc_Embryo 10	Mutant	measurement2	6.227	20.9147	4.432	4.71902	41.6667
20160512_E7.5 TORP BALBc_Embryo 10	Mutant	measurement2	6.6421	20.3442	4.432	4.5903	44.4442
20160512_E7.5 TORP BALBc_Embryo 10	Mutant	measurement2	7.0573	18.7009	4.432	4.21952	47.2224
20160512_E7.5 TORP BALBc_Embryo 10	Mutant	measurement2	7.4724	21.6185	4.432	4.87782	50
20160512_E7.5 TORP BALBc_Embryo 10	Mutant	measurement2	7.8875	20.7069	4.432	4.67213	52.7776
20160512_E7.5 TORP BALBc_Embryo 10	Mutant	measurement2	8.3027	24.4344	4.432	5.51318	55.5558
20160512_E7.5 TORP BALBc_Embryo 10	Mutant	measurement2	8.7178	23.3742	4.432	5.27396	58.3333
20160512_E7.5 TORP BALBc_Embryo 10	Mutant	measurement2	9.1329	23.9023	4.432	5.39312	61.1109
20160512_E7.5 TORP BALBc_Embryo 10	Mutant	measurement2	9.5481	21.5929	4.432	4.87204	63.8891
20160512_E7.5 TORP BALBc_Embryo 10	Mutant	measurement2	9.9632	29.2411	4.432	6.59772	66.6667
20160512_E7.5 TORP BALBc_Embryo 10	Mutant	measurement2	10.3783	24.8461	4.432	5.60607	69.4442
20160512_E7.5 TORP BALBc_Embryo 10	Mutant	measurement2	10.7935	28.2435	4.432	6.37263	72.2224
20160512_E7.5 TORP BALBc_Embryo 10	Mutant	measurement2	11.2086	32.8344	4.432	7.40848	75
20160512_E7.5 TORP BALBc_Embryo 10	Mutant	measurement2	11.6237	35.5387	4.432	8.01866	77.7776
20160512_E7.5 TORP BALBc_Embryo 10	Mutant	measurement2	12.0389	39.9317	4.432	9.00986	80.5558
20160512_E7.5 TORP BALBc_Embryo 10	Mutant	measurement2	12.454	47.4296	4.432	10.7016	83.3333
20160512_E7.5 TORP BALBc_Embryo 10	Mutant	measurement2	12.8691	48.4236	4.432	10.9259	86.1109
20160512_E7.5 TORP BALBc_Embryo 10	Mutant	measurement2	13.2843	46.2406	4.432	10.4333	88.8891
20160512_E7.5 TORP BALBc_Embryo 10	Mutant	measurement2	13.6994	52.6685	4.432	11.8837	91.6667
20160512_E7.5 TORP BALBc_Embryo 10	Mutant	measurement2	14.1145	51.4418	4.432	11.6069	94.4442
20160512_E7.5 TORP BALBc_Embryo 10	Mutant	measurement2	14.5297	53.3077	4.432	12.0279	97.2224
20160512_E7.5 TORP BALBc_Embryo 10	Mutant	measurement2	14.9448	45.5991	4.432	10.2886	100
20160512_E7.5 TORP BALBc_Embryo 10	Mutant	measurement3	0	43.2954	5.825	7.43269	0
20160512_E7.5 TORP BALBc_Embryo 10	Mutant	measurement3	0.4151	40.8064	5.825	7.00539	3.57115
20160512_E7.5 TORP BALBc_Embryo 10	Mutant	measurement3	0.8303	52.691	5.825	9.04567	7.14316
20160512_E7.5 TORP BALBc_Embryo 10	Mutant	measurement3	1.2454	42.8762	5.825	7.36072	10.7143
20160512_E7.5 TORP BALBc_Embryo 10	Mutant	measurement3	1.6605	45.1805	5.825	7.75631	14.2855
20160512_E7.5 TORP BALBc_Embryo 10	Mutant	measurement3	2.0757	58.0219	5.825	9.96084	17.8575
20160512_E7.5 TORP BALBc_Embryo 10	Mutant	measurement3	2.4908	49.8008	5.825	8.54949	21.4286
20160512_E7.5 TORP BALBc_Embryo 10	Mutant	measurement3	2.9059	57.1086	5.825	9.80405	24.9998
20160512_E7.5 TORP BALBc_Embryo 10	Mutant	measurement3	3.3211	63.3011	5.825	10.8671	28.5718
20160512_E7.5 TORP BALBc_Embryo 10	Mutant	measurement3	3.7362	67.795	5.825	11.6386	32.1429
20160512_E7.5 TORP BALBc_Embryo 10	Mutant	measurement3	4.1513	67.7183	5.825	11.6255	35.7141
20160512_E7.5 TORP BALBc_Embryo 10	Mutant	measurement3	4.5665	74.9655	5.825	12.8696	39.2861
20160512_E7.5 TORP BALBc_Embryo 10	Mutant	measurement3	4.9816	70.2794	5.825	12.0651	42.8573
20160512_E7.5 TORP BALBc_Embryo 10	Mutant	measurement3	5.3967	79.1119	5.825	13.5814	46.4284
20160512_E7.5 TORP BALBc_Embryo 10	Mutant	measurement3	5.8119	75.8165	5.825	13.0157	50.0004
20160512_E7.5 TORP BALBc_Embryo 10	Mutant	measurement3	6.227	83.8156	5.825	14.3889	53.5716
20160512_E7.5 TORP BALBc_Embryo 10	Mutant	measurement3	6.6421	80.3195	5.825	13.7888	57.1427
20160512_E7.5 TORP BALBc_Embryo 10	Mutant	measurement3	7.0573	87.6089	5.825	15.0402	60.7147
20160512_E7.5 TORP BALBc_Embryo 10	Mutant	measurement3	7.4724	90.6204	5.825	15.5572	64.2859
20160512_E7.5 TORP BALBc_Embryo 10	Mutant	measurement3	7.8875	80.9786	5.825	13.9019	67.8571
20160512_E7.5 TORP BALBc_Embryo 10	Mutant	measurement3	8.3027	62.5846	5.825	10.7441	71.4291
20160512_E7.5 TORP BALBc_Embryo 10	Mutant	measurement3	8.7178	51.2832	5.825	8.80398	75.0002
20160512_E7.5 TORP BALBc_Embryo 10	Mutant	measurement3	9.1329	52.2643	5.825	8.97241	78.5714
20160512_E7.5 TORP BALBc_Embryo 10	Mutant	measurement3	9.5481	58.5763	5.825	10.056	82.1434
20160512_E7.5 TORP BALBc_Embryo 10	Mutant	measurement3	9.9632	55.0457	5.825	9.44991	85.7145
20160512_E7.5 TORP BALBc_Embryo 10	Mutant	measurement3	10.3783	51.7359	5.825	8.8817	89.2857
20160512_E7.5 TORP BALBc_Embryo 10	Mutant	measurement3	10.7935	58.4491	5.825	10.0342	92.8577
20160512_E7.5 TORP BALBc_Embryo 10	Mutant	measurement3	11.2086	66.4025	5.825	11.3996	96.4288
20160512_E7.5 TORP BALBc_Embryo 10	Mutant	measurement3	11.6237	74.1276	5.825	12.7258	100
20160512_E7.5 TORP BALBc_Embryo 10	Mutant	measurement4	0	23.2889	4.606	5.05621	0
20160512_E7.5 TORP BALBc_Embryo 10	Mutant	measurement4	0.4151	21.7416	4.606	4.72028	3.33307
20160512_E7.5 TORP BALBc_Embryo 10	Mutant	measurement4	0.8303	22.5842	4.606	4.90321	6.66693
20160512_E7.5 TORP BALBc_Embryo 10	Mutant	measurement4	1.2454	21.5321	4.606	4.67479	10
20160512_E7.5 TORP BALBc_Embryo 10	Mutant	measurement4	1.6605	29.7005	4.606	6.44822	13.3331
20160512_E7.5 TORP BALBc_Embryo 10	Mutant	measurement4	2.0757	24.5362	4.606	5.32701	16.6669
20160512_E7.5 TORP BALBc_Embryo 10	Mutant	measurement4	2.4908	26.4934	4.606	5.75193	20
20160512_E7.5 TORP BALBc_Embryo 10	Mutant	measurement4	2.9059	25.1534	4.606	5.46101	23.3331
20160512_E7.5 TORP BALBc_Embryo 10	Mutant	measurement4	3.3211	24.65	4.606	5.35172	26.6669
20160512_E7.5 TORP BALBc_Embryo 10	Mutant	measurement4	3.7362	20.8646	4.606	4.52987	30
20160512_E7.5 TORP BALBc_Embryo 10	Mutant	measurement4	4.1513	17.6315	4.606	3.82794	33.3331
20160512_E7.5 TORP BALBc_Embryo 10	Mutant	measurement4	4.5665	23.1221	4.606	5.02	36.6669
20160512_E7.5 TORP BALBc_Embryo 10	Mutant	measurement4	4.9816	17.2858	4.606	3.75289	40
20160512_E7.5 TORP BALBc_Embryo 10	Mutant	measurement4	5.3967	19.1069	4.606	4.14826	43.3331
20160512_E7.5 TORP BALBc_Embryo 10	Mutant	measurement4	5.8119	21.6881	4.606	4.70866	46.6669
20160512_E7.5 TORP BALBc_Embryo 10	Mutant	measurement4	6.227	23.5858	4.606	5.12067	50
20160512_E7.5 TORP BALBc_Embryo 10	Mutant	measurement4	6.6421	30.1884	4.606	6.55415	53.3331
20160512_E7.5 TORP BALBc_Embryo 10	Mutant	measurement4	7.0573	33.8052	4.606	7.33938	56.6669
20160512_E7.5 TORP BALBc_Embryo 10	Mutant	measurement4	7.4724	37.7942	4.606	8.20543	60
20160512_E7.5 TORP BALBc_Embryo 10	Mutant	measurement4	7.8875	43.3879	4.606	9.41987	63.3331
20160512_E7.5 TORP BALBc_Embryo 10	Mutant	measurement4	8.3027	41.1789	4.606	8.94027	66.6669
20160512_E7.5 TORP BALBc_Embryo 10	Mutant	measurement4	8.7178	39.0581	4.606	8.47983	70
20160512_E7.5 TORP BALBc_Embryo 10	Mutant	measurement4	9.1329	43.3238	4.606	9.40595	73.3331
20160512_E7.5 TORP BALBc_Embryo 10	Mutant	measurement4	9.5481	38.0217	4.606	8.25482	76.6669
20160512_E7.5 TORP BALBc_Embryo 10	Mutant	measurement4	9.9632	31.9133	4.606	6.92864	80
20160512_E7.5 TORP BALBc_Embryo 10	Mutant	measurement4	10.3783	27.7149	4.606	6.01713	83.3331
20160512_E7.5 TORP BALBc_Embryo 10	Mutant	measurement4	10.7935	28.8784	4.606	6.26974	86.6669
20160512_E7.5 TORP BALBc_Embryo 10	Mutant	measurement4	11.2086	28.0512	4.606	6.09014	90
20160512_E7.5 TORP BALBc_Embryo 10	Mutant	measurement4	11.6237	27.6251	4.606	5.99763	93.3331
20160512_E7.5 TORP BALBc_Embryo 10	Mutant	measurement4	12.0389	27.5235	4.606	5.97558	96.6669
20160512_E7.5 TORP BALBc_Embryo 10	Mutant	measurement4	12.454	30.6623	4.606	6.65703	100
20160512_E7.5 TORP BALBc_Embryo 10	Mutant	measurement5	0	31.3245	4.571	6.85288	0
20160512_E7.5 TORP BALBc_Embryo 10	Mutant	measurement5	0.41513	33.4574	4.571	7.31949	4.16664
20160512_E7.5 TORP BALBc_Embryo 10	Mutant	measurement5	0.83027	37.3004	4.571	8.16023	8.33338
20160512_E7.5 TORP BALBc_Embryo 10	Mutant	measurement5	1.2454	45.5835	4.571	9.97233	12.5
20160512_E7.5 TORP BALBc_Embryo 10	Mutant	measurement5	1.66053	53.1391	4.571	11.6253	16.6666
20160512_E7.5 TORP BALBc_Embryo 10	Mutant	measurement5	2.07566	63.1431	4.571	13.8138	20.8333
20160512_E7.5 TORP BALBc_Embryo 10	Mutant	measurement5	2.4908	72.6658	4.571	15.8971	25
20160512_E7.5 TORP BALBc_Embryo 10	Mutant	measurement5	2.90593	69.7116	4.571	15.2508	29.1667
20160512_E7.5 TORP BALBc_Embryo 10	Mutant	measurement5	3.32106	67.3507	4.571	14.7343	33.3333
20160512_E7.5 TORP BALBc_Embryo 10	Mutant	measurement5	3.7362	63.3899	4.571	13.8678	37.5
20160512_E7.5 TORP BALBc_Embryo 10	Mutant	measurement5	4.15133	58.8282	4.571	12.8699	41.6667
20160512_E7.5 TORP BALBc_Embryo 10	Mutant	measurement5	4.56646	57.6111	4.571	12.6036	45.8333
20160512_E7.5 TORP BALBc_Embryo 10	Mutant	measurement5	4.9816	71.4365	4.571	15.6282	50.0001
20160512_E7.5 TORP BALBc_Embryo 10	Mutant	measurement5	5.39673	66.3945	4.571	14.5252	54.1667
20160512_E7.5 TORP BALBc_Embryo 10	Mutant	measurement5	5.81186	54.923	4.571	12.0155	58.3333
20160512_E7.5 TORP BALBc_Embryo 10	Mutant	measurement5	6.22699	47.0678	4.571	10.297	62.5
20160512_E7.5 TORP BALBc_Embryo 10	Mutant	measurement5	6.64213	62.0668	4.571	13.5784	66.6667
20160512_E7.5 TORP BALBc_Embryo 10	Mutant	measurement5	7.05726	45.1604	4.571	9.87976	70.8333
20160512_E7.5 TORP BALBc_Embryo 10	Mutant	measurement5	7.47239	40.7816	4.571	8.92181	75
20160512_E7.5 TORP BALBc_Embryo 10	Mutant	measurement5	7.88753	47.6017	4.571	10.4138	79.1667
20160512_E7.5 TORP BALBc_Embryo 10	Mutant	measurement5	8.30266	36.2147	4.571	7.92271	83.3334
20160512_E7.5 TORP BALBc_Embryo 10	Mutant	measurement5	8.71779	39.6734	4.571	8.67937	87.5
20160512_E7.5 TORP BALBc_Embryo 10	Mutant	measurement5	9.13292	39.0756	4.571	8.54859	91.6666
20160512_E7.5 TORP BALBc_Embryo 10	Mutant	measurement5	9.54806	36.5567	4.571	7.99753	95.8334
20160512_E7.5 TORP BALBc_Embryo 10	Mutant	measurement5	9.96319	41.9965	4.571	9.1876	100
