# Supplementary material for: ASPP2 maintains the integrity of mechanically stressed pseudostratified epithelia during morphogenesis
Source: Nat Commun. 2022 Feb 17;13:941. doi: 10.1038/s41467-022-28590-4 (PMC8854694; doi:10.1038/s41467-022-28590-4)
Supplement: Supplementary file 9 — Source Data [file 41467_2022_28590_MOESM9_ESM.zip › Source data/Figure 6b source data.xlsx]

## Sheet: Sheet1
ROI	EmbryoID	MeanLifetime
Epiblast	E210421_1	4.70613
Epiblast	E210421_10	4.63527
Epiblast	E210421_2	4.84203
Epiblast	E210421_3	4.87157
Epiblast	E210421_8	4.69186
Epiblast	E210506_1	4.61917
Epiblast	E210506_2	4.47542
Epiblast	E210506_3	4.72406
Epiblast	E210506_7	4.72362
emVE	E210421_1	4.56453
emVE	E210421_10	4.27822
emVE	E210421_2	4.4686
emVE	E210421_3	4.61006
emVE	E210421_8	4.2926
emVE	E210506_1	4.56173
emVE	E210506_2	4.5302
emVE	E210506_3	4.54361
emVE	E210506_7	4.46633
exVE	E210421_1	4.74491
exVE	E210421_10	4.47404
exVE	E210421_2	4.67409
exVE	E210421_3	4.62036
exVE	E210421_8	4.5787
exVE	E210506_1	4.70705
exVE	E210506_2	4.68208
exVE	E210506_3	4.68428
exVE	E210506_7	4.69855
