# Supplementary material for: ASPP2 maintains the integrity of mechanically stressed pseudostratified epithelia during morphogenesis
Source: Nat Commun. 2022 Feb 17;13:941. doi: 10.1038/s41467-022-28590-4 (PMC8854694; doi:10.1038/s41467-022-28590-4)
Supplement: Supplementary file 9 — Source Data [file 41467_2022_28590_MOESM9_ESM.zip › Source data/Figure 7e source data.xlsx]

## Sheet: Sheet1
Distance (nm)	MeasurementNr	SignalType	AB_Intensity
0	measurement1	ASPP2	9
207.662	measurement1	ASPP2	4
415.323	measurement1	ASPP2	5
622.985	measurement1	ASPP2	4
830.647	measurement1	ASPP2	10
1038.31	measurement1	ASPP2	9
1245.97	measurement1	ASPP2	4
1453.63	measurement1	ASPP2	4
1661.29	measurement1	ASPP2	11
1868.96	measurement1	ASPP2	33
2076.62	measurement1	ASPP2	89
2284.28	measurement1	ASPP2	133
2491.94	measurement1	ASPP2	113
2699.6	measurement1	ASPP2	137
2907.26	measurement1	ASPP2	125
3114.93	measurement1	ASPP2	73
3322.59	measurement1	ASPP2	45
3530.25	measurement1	ASPP2	40
3737.91	measurement1	ASPP2	44
3945.57	measurement1	ASPP2	45
4153.23	measurement1	ASPP2	35
4360.9	measurement1	ASPP2	29
4568.56	measurement1	ASPP2	16
4776.22	measurement1	ASPP2	16
4983.88	measurement1	ASPP2	17
5191.54	measurement1	ASPP2	20
5399.2	measurement1	ASPP2	24
5606.87	measurement1	ASPP2	22
5814.53	measurement1	ASPP2	13
0	measurement1	Afadin	16
207.662	measurement1	Afadin	23
415.323	measurement1	Afadin	17
622.985	measurement1	Afadin	12
830.647	measurement1	Afadin	6
1038.31	measurement1	Afadin	5
1245.97	measurement1	Afadin	10
1453.63	measurement1	Afadin	10
1661.29	measurement1	Afadin	26
1868.96	measurement1	Afadin	39
2076.62	measurement1	Afadin	65
2284.28	measurement1	Afadin	123
2491.94	measurement1	Afadin	111
2699.6	measurement1	Afadin	139
2907.26	measurement1	Afadin	133
3114.93	measurement1	Afadin	96
3322.59	measurement1	Afadin	73
3530.25	measurement1	Afadin	57
3737.91	measurement1	Afadin	50
3945.57	measurement1	Afadin	61
4153.23	measurement1	Afadin	59
4360.9	measurement1	Afadin	50
4568.56	measurement1	Afadin	42
4776.22	measurement1	Afadin	42
4983.88	measurement1	Afadin	45
5191.54	measurement1	Afadin	36
5399.2	measurement1	Afadin	40
5606.87	measurement1	Afadin	37
5814.53	measurement1	Afadin	34
0	measurement1	F-actin	13
207.662	measurement1	F-actin	9
415.323	measurement1	F-actin	11
622.985	measurement1	F-actin	9
830.647	measurement1	F-actin	11
1038.31	measurement1	F-actin	8
1245.97	measurement1	F-actin	7
1453.63	measurement1	F-actin	7
1661.29	measurement1	F-actin	24
1868.96	measurement1	F-actin	29
2076.62	measurement1	F-actin	39
2284.28	measurement1	F-actin	67
2491.94	measurement1	F-actin	63
2699.6	measurement1	F-actin	71
2907.26	measurement1	F-actin	73
3114.93	measurement1	F-actin	74
3322.59	measurement1	F-actin	52
3530.25	measurement1	F-actin	61
3737.91	measurement1	F-actin	45
3945.57	measurement1	F-actin	60
4153.23	measurement1	F-actin	50
4360.9	measurement1	F-actin	39
4568.56	measurement1	F-actin	25
4776.22	measurement1	F-actin	25
4983.88	measurement1	F-actin	28
5191.54	measurement1	F-actin	32
5399.2	measurement1	F-actin	35
5606.87	measurement1	F-actin	36
5814.53	measurement1	F-actin	36
0	measurement2	ASPP2	7
207.662	measurement2	ASPP2	10
415.323	measurement2	ASPP2	9
622.985	measurement2	ASPP2	16
830.647	measurement2	ASPP2	26
1038.31	measurement2	ASPP2	18
1245.97	measurement2	ASPP2	16
1453.63	measurement2	ASPP2	21
1661.29	measurement2	ASPP2	30
1868.96	measurement2	ASPP2	59
2076.62	measurement2	ASPP2	91
2284.28	measurement2	ASPP2	71
2491.94	measurement2	ASPP2	99
2699.6	measurement2	ASPP2	103
2907.26	measurement2	ASPP2	52
3114.93	measurement2	ASPP2	58
3322.59	measurement2	ASPP2	43
3530.25	measurement2	ASPP2	33
3737.91	measurement2	ASPP2	18
3945.57	measurement2	ASPP2	24
4153.23	measurement2	ASPP2	28
4360.9	measurement2	ASPP2	39
4568.56	measurement2	ASPP2	17
4776.22	measurement2	ASPP2	12
4983.88	measurement2	ASPP2	16
5191.54	measurement2	ASPP2	23
5399.2	measurement2	ASPP2	24
5606.87	measurement2	ASPP2	15
5814.53	measurement2	ASPP2	13
0	measurement2	Afadin	15
207.662	measurement2	Afadin	26
415.323	measurement2	Afadin	25
622.985	measurement2	Afadin	37
830.647	measurement2	Afadin	43
1038.31	measurement2	Afadin	53
1245.97	measurement2	Afadin	68
1453.63	measurement2	Afadin	77
1661.29	measurement2	Afadin	66
1868.96	measurement2	Afadin	66
2076.62	measurement2	Afadin	109
2284.28	measurement2	Afadin	66
2491.94	measurement2	Afadin	94
2699.6	measurement2	Afadin	129
2907.26	measurement2	Afadin	88
3114.93	measurement2	Afadin	60
3322.59	measurement2	Afadin	52
3530.25	measurement2	Afadin	41
3737.91	measurement2	Afadin	30
3945.57	measurement2	Afadin	26
4153.23	measurement2	Afadin	25
4360.9	measurement2	Afadin	28
4568.56	measurement2	Afadin	32
4776.22	measurement2	Afadin	27
4983.88	measurement2	Afadin	28
5191.54	measurement2	Afadin	42
5399.2	measurement2	Afadin	44
5606.87	measurement2	Afadin	38
5814.53	measurement2	Afadin	36
0	measurement2	F-actin	18
207.662	measurement2	F-actin	18
415.323	measurement2	F-actin	17
622.985	measurement2	F-actin	19
830.647	measurement2	F-actin	24
1038.31	measurement2	F-actin	30
1245.97	measurement2	F-actin	33
1453.63	measurement2	F-actin	40
1661.29	measurement2	F-actin	34
1868.96	measurement2	F-actin	49
2076.62	measurement2	F-actin	73
2284.28	measurement2	F-actin	71
2491.94	measurement2	F-actin	60
2699.6	measurement2	F-actin	57
2907.26	measurement2	F-actin	49
3114.93	measurement2	F-actin	58
3322.59	measurement2	F-actin	59
3530.25	measurement2	F-actin	60
3737.91	measurement2	F-actin	39
3945.57	measurement2	F-actin	47
4153.23	measurement2	F-actin	52
4360.9	measurement2	F-actin	46
4568.56	measurement2	F-actin	34
4776.22	measurement2	F-actin	24
4983.88	measurement2	F-actin	19
5191.54	measurement2	F-actin	23
5399.2	measurement2	F-actin	28
5606.87	measurement2	F-actin	30
5814.53	measurement2	F-actin	24
0	measurement3	ASPP2	18
207.662	measurement3	ASPP2	21
415.323	measurement3	ASPP2	26
622.985	measurement3	ASPP2	16
830.647	measurement3	ASPP2	8
1038.31	measurement3	ASPP2	16
1245.97	measurement3	ASPP2	28
1453.63	measurement3	ASPP2	24
1661.29	measurement3	ASPP2	21
1868.96	measurement3	ASPP2	30
2076.62	measurement3	ASPP2	44
2284.28	measurement3	ASPP2	54
2491.94	measurement3	ASPP2	114
2699.6	measurement3	ASPP2	152
2907.26	measurement3	ASPP2	142
3114.93	measurement3	ASPP2	124
3322.59	measurement3	ASPP2	110
3530.25	measurement3	ASPP2	34
3737.91	measurement3	ASPP2	17
3945.57	measurement3	ASPP2	22
4153.23	measurement3	ASPP2	16
4360.9	measurement3	ASPP2	15
4568.56	measurement3	ASPP2	24
4776.22	measurement3	ASPP2	26
4983.88	measurement3	ASPP2	8
5191.54	measurement3	ASPP2	4
5399.2	measurement3	ASPP2	5
5606.87	measurement3	ASPP2	2
5814.53	measurement3	ASPP2	4
0	measurement3	Afadin	35
207.662	measurement3	Afadin	33
415.323	measurement3	Afadin	37
622.985	measurement3	Afadin	27
830.647	measurement3	Afadin	32
1038.31	measurement3	Afadin	35
1245.97	measurement3	Afadin	35
1453.63	measurement3	Afadin	25
1661.29	measurement3	Afadin	29
1868.96	measurement3	Afadin	39
2076.62	measurement3	Afadin	56
2284.28	measurement3	Afadin	84
2491.94	measurement3	Afadin	107
2699.6	measurement3	Afadin	128
2907.26	measurement3	Afadin	189
3114.93	measurement3	Afadin	200
3322.59	measurement3	Afadin	159
3530.25	measurement3	Afadin	46
3737.91	measurement3	Afadin	27
3945.57	measurement3	Afadin	11
4153.23	measurement3	Afadin	11
4360.9	measurement3	Afadin	15
4568.56	measurement3	Afadin	18
4776.22	measurement3	Afadin	23
4983.88	measurement3	Afadin	19
5191.54	measurement3	Afadin	13
5399.2	measurement3	Afadin	7
5606.87	measurement3	Afadin	7
5814.53	measurement3	Afadin	13
0	measurement3	F-actin	33
207.662	measurement3	F-actin	38
415.323	measurement3	F-actin	26
622.985	measurement3	F-actin	26
830.647	measurement3	F-actin	21
1038.31	measurement3	F-actin	25
1245.97	measurement3	F-actin	29
1453.63	measurement3	F-actin	29
1661.29	measurement3	F-actin	45
1868.96	measurement3	F-actin	40
2076.62	measurement3	F-actin	39
2284.28	measurement3	F-actin	49
2491.94	measurement3	F-actin	62
2699.6	measurement3	F-actin	80
2907.26	measurement3	F-actin	88
3114.93	measurement3	F-actin	117
3322.59	measurement3	F-actin	149
3530.25	measurement3	F-actin	97
3737.91	measurement3	F-actin	58
3945.57	measurement3	F-actin	37
4153.23	measurement3	F-actin	23
4360.9	measurement3	F-actin	18
4568.56	measurement3	F-actin	19
4776.22	measurement3	F-actin	20
4983.88	measurement3	F-actin	19
5191.54	measurement3	F-actin	18
5399.2	measurement3	F-actin	25
5606.87	measurement3	F-actin	16
5814.53	measurement3	F-actin	11
0	measurement4	ASPP2	15
207.662	measurement4	ASPP2	16
415.323	measurement4	ASPP2	17
622.985	measurement4	ASPP2	19
830.647	measurement4	ASPP2	24
1038.31	measurement4	ASPP2	17
1245.97	measurement4	ASPP2	16
1453.63	measurement4	ASPP2	13
1661.29	measurement4	ASPP2	41
1868.96	measurement4	ASPP2	41
2076.62	measurement4	ASPP2	32
2284.28	measurement4	ASPP2	52
2491.94	measurement4	ASPP2	64
2699.6	measurement4	ASPP2	91
2907.26	measurement4	ASPP2	72
3114.93	measurement4	ASPP2	31
3322.59	measurement4	ASPP2	14
3530.25	measurement4	ASPP2	12
3737.91	measurement4	ASPP2	12
3945.57	measurement4	ASPP2	9
4153.23	measurement4	ASPP2	8
4360.9	measurement4	ASPP2	6
4568.56	measurement4	ASPP2	7
4776.22	measurement4	ASPP2	7
4983.88	measurement4	ASPP2	8
5191.54	measurement4	ASPP2	13
5399.2	measurement4	ASPP2	17
5606.87	measurement4	ASPP2	15
5814.53	measurement4	ASPP2	10
0	measurement4	Afadin	33
207.662	measurement4	Afadin	30
415.323	measurement4	Afadin	23
622.985	measurement4	Afadin	33
830.647	measurement4	Afadin	40
1038.31	measurement4	Afadin	38
1245.97	measurement4	Afadin	31
1453.63	measurement4	Afadin	22
1661.29	measurement4	Afadin	30
1868.96	measurement4	Afadin	30
2076.62	measurement4	Afadin	65
2284.28	measurement4	Afadin	93
2491.94	measurement4	Afadin	122
2699.6	measurement4	Afadin	97
2907.26	measurement4	Afadin	59
3114.93	measurement4	Afadin	27
3322.59	measurement4	Afadin	29
3530.25	measurement4	Afadin	31
3737.91	measurement4	Afadin	28
3945.57	measurement4	Afadin	24
4153.23	measurement4	Afadin	12
4360.9	measurement4	Afadin	24
4568.56	measurement4	Afadin	16
4776.22	measurement4	Afadin	4
4983.88	measurement4	Afadin	9
5191.54	measurement4	Afadin	14
5399.2	measurement4	Afadin	28
5606.87	measurement4	Afadin	28
5814.53	measurement4	Afadin	17
0	measurement4	F-actin	29
207.662	measurement4	F-actin	24
415.323	measurement4	F-actin	35
622.985	measurement4	F-actin	24
830.647	measurement4	F-actin	25
1038.31	measurement4	F-actin	24
1245.97	measurement4	F-actin	27
1453.63	measurement4	F-actin	29
1661.29	measurement4	F-actin	28
1868.96	measurement4	F-actin	28
2076.62	measurement4	F-actin	38
2284.28	measurement4	F-actin	54
2491.94	measurement4	F-actin	55
2699.6	measurement4	F-actin	50
2907.26	measurement4	F-actin	46
3114.93	measurement4	F-actin	32
3322.59	measurement4	F-actin	28
3530.25	measurement4	F-actin	26
3737.91	measurement4	F-actin	23
3945.57	measurement4	F-actin	19
4153.23	measurement4	F-actin	16
4360.9	measurement4	F-actin	18
4568.56	measurement4	F-actin	15
4776.22	measurement4	F-actin	16
4983.88	measurement4	F-actin	12
5191.54	measurement4	F-actin	10
5399.2	measurement4	F-actin	12
5606.87	measurement4	F-actin	13
5814.53	measurement4	F-actin	15
0	measurement5	ASPP2	15
207.662	measurement5	ASPP2	15
415.323	measurement5	ASPP2	13
622.985	measurement5	ASPP2	9
830.647	measurement5	ASPP2	9
1038.31	measurement5	ASPP2	6
1245.97	measurement5	ASPP2	8
1453.63	measurement5	ASPP2	18
1661.29	measurement5	ASPP2	49
1868.96	measurement5	ASPP2	23
2076.62	measurement5	ASPP2	50
2284.28	measurement5	ASPP2	102
2491.94	measurement5	ASPP2	165
2699.6	measurement5	ASPP2	185
2907.26	measurement5	ASPP2	161
3114.93	measurement5	ASPP2	110
3322.59	measurement5	ASPP2	114
3530.25	measurement5	ASPP2	80
3737.91	measurement5	ASPP2	87
3945.57	measurement5	ASPP2	65
4153.23	measurement5	ASPP2	65
4360.9	measurement5	ASPP2	30
4568.56	measurement5	ASPP2	27
4776.22	measurement5	ASPP2	13
4983.88	measurement5	ASPP2	24
5191.54	measurement5	ASPP2	21
5399.2	measurement5	ASPP2	31
5606.87	measurement5	ASPP2	25
5814.53	measurement5	ASPP2	30
0	measurement5	Afadin	45
207.662	measurement5	Afadin	33
415.323	measurement5	Afadin	25
622.985	measurement5	Afadin	21
830.647	measurement5	Afadin	21
1038.31	measurement5	Afadin	30
1245.97	measurement5	Afadin	36
1453.63	measurement5	Afadin	48
1661.29	measurement5	Afadin	70
1868.96	measurement5	Afadin	50
2076.62	measurement5	Afadin	60
2284.28	measurement5	Afadin	114
2491.94	measurement5	Afadin	141
2699.6	measurement5	Afadin	116
2907.26	measurement5	Afadin	169
3114.93	measurement5	Afadin	140
3322.59	measurement5	Afadin	132
3530.25	measurement5	Afadin	109
3737.91	measurement5	Afadin	102
3945.57	measurement5	Afadin	103
4153.23	measurement5	Afadin	103
4360.9	measurement5	Afadin	61
4568.56	measurement5	Afadin	40
4776.22	measurement5	Afadin	45
4983.88	measurement5	Afadin	39
5191.54	measurement5	Afadin	60
5399.2	measurement5	Afadin	49
5606.87	measurement5	Afadin	67
5814.53	measurement5	Afadin	48
0	measurement5	F-actin	19
207.662	measurement5	F-actin	18
415.323	measurement5	F-actin	21
622.985	measurement5	F-actin	27
830.647	measurement5	F-actin	27
1038.31	measurement5	F-actin	27
1245.97	measurement5	F-actin	33
1453.63	measurement5	F-actin	53
1661.29	measurement5	F-actin	63
1868.96	measurement5	F-actin	52
2076.62	measurement5	F-actin	69
2284.28	measurement5	F-actin	69
2491.94	measurement5	F-actin	70
2699.6	measurement5	F-actin	79
2907.26	measurement5	F-actin	83
3114.93	measurement5	F-actin	70
3322.59	measurement5	F-actin	73
3530.25	measurement5	F-actin	54
3737.91	measurement5	F-actin	42
3945.57	measurement5	F-actin	46
4153.23	measurement5	F-actin	46
4360.9	measurement5	F-actin	33
4568.56	measurement5	F-actin	27
4776.22	measurement5	F-actin	31
4983.88	measurement5	F-actin	34
5191.54	measurement5	F-actin	42
5399.2	measurement5	F-actin	31
5606.87	measurement5	F-actin	36
5814.53	measurement5	F-actin	26
