# Supplementary material for: ASPP2 maintains the integrity of mechanically stressed pseudostratified epithelia during morphogenesis
Source: Nat Commun. 2022 Feb 17;13:941. doi: 10.1038/s41467-022-28590-4 (PMC8854694; doi:10.1038/s41467-022-28590-4)
Supplement: Supplementary file 9 — Source Data [file 41467_2022_28590_MOESM9_ESM.zip › Source data/Figure 7i source data.xlsx]

## Sheet: Sheet1
EmbryoID	Genotype	MeanLifetime
E210421_1	Control	4.77525
E210421_10	Control	4.57976
E210421_2	Control	4.64493
E210421_3	Control	4.66956
E210421_5	Mutant	4.55141
E210421_8	Control	4.63737
E210428_1	Mutant	4.59352
E210428_3	Mutant	4.57261
E210428_6	Mutant	4.44137
E210506_1	Control	4.68694
E210506_2	Control	4.66309
E210506_3	Control	4.70303
E210506_5	Mutant	4.50227
E210506_7	Control	4.67754
E210507_1	Mutant	4.71254
E210507_4	Mutant	4.41661
