# Supplementary material for: ASPP2 maintains the integrity of mechanically stressed pseudostratified epithelia during morphogenesis
Source: Nat Commun. 2022 Feb 17;13:941. doi: 10.1038/s41467-022-28590-4 (PMC8854694; doi:10.1038/s41467-022-28590-4)
Supplement: Supplementary file 9 — Source Data [file 41467_2022_28590_MOESM9_ESM.zip › Source data/Figure 9b and e source data.xlsx]

## Sheet: Sheet1
EmbryoID	SomiteArea	CavityArea	Genotype
25.1c1	6142.84	130.847	WT
25.1c1	7345.31	871.251	WT
25.1c1	8784.63	1061.46	WT
25.1c1	10177.1	1361.45	WT
25.1c1	8294.65	1010.4	WT
25.1c1	5978.76	87.615	WT
25.1c1	6631.08	725.723	WT
25.1c2	4481.78	118.933	WT
25.1c2	5558.13	663.81	WT
25.1c2	8149.55	1318.68	WT
25.1c2	8774.42	934.015	WT
25.1c2	6082.59	102.395	WT
25.1c3	2828.41	142.521	Mt
25.1c3	4406.14	141.272	Mt
25.1c3	3551.74	0	Mt
25.1c3	1527.58	97.3	Mt
25.1c3	4504.58	0	Mt
25.1c4	9582.19	1088.3	WT
25.1c4	10694.1	749.659	WT
25.1c4	4105.54	87.165	WT
25.1c5	3985.08	61.016	Mt
25.1c5	3417.58	454.621	Mt
25.1c5	3261.62	0	Mt
25.1c6	2781.15	202.149	Mt
25.1c6	3687.98	147.524	Mt
25.1c6	2681.19	262.122	Mt
25.1c6	3815.5	554.747	Mt
25.1c6	3556.14	524.244	Mt
25.1c6	4860.03	304.816	Mt
25.1c6	3969.05	400.852	Mt
25.1c7	5431.54	446.795	WT
25.1c7	5215.59	211.468	WT
25.1c7	4691.99	194.037	WT
25.1c7	11410.5	1493.15	WT
25.1c7	10715.4	1046.33	WT
25.1c7	6138.97	619.313	WT
25.1c7	7639.56	92.486	WT
25.1c7	4614.14	622.96	WT
25.1c7	5063.26	360.628	WT
25.1c7	3335.65	319.317	WT
8.5a1	4660.63	543.546	WT
8.5a1	5292.24	1130.05	WT
8.5a1	4633.93	554.747	WT
8.5a1	2190.47	0	WT
8.5a2	5035.64	588.525	WT
8.5a2	5391.34	720.017	WT
8.5a2	6363.83	987.692	WT
8.5a2	3265.41	422.906	WT
8.5a3	9366.75	2431.63	WT
8.5a3	6913.41	949.121	WT
8.5a3	8626.34	0	WT
8.5a3	8750.17	0	WT
8.5a3	10322.9	2329.08	WT
8.5a3	5315.59	571.898	WT
8.5a3	5256.02	2991.99	WT
8.5a3	5340.27	938.27	WT
8.5a3	4986.24	1150.82	WT
8.5a4	6348.11	995.71	WT
8.5a4	6680.23	688.487	WT
8.5a4	9128.66	2279.29	WT
8.5a4	10427.8	2533.76	WT
8.5a4	8768.68	2054.06	WT
8.5a4	8233.16	1903.35	WT
8.5a4	5979.82	854.72	WT
8.5a4	7620.84	1169.11	WT
8.5a5	10978.3	2834.33	WT
8.5a5	9836.09	1637.82	WT
8.5a5	6911.28	1283.21	WT
8.5a5	6121.52	1083.69	WT
8.5a6	9561.25	1743.43	WT
8.5a6	8862.13	1356.11	WT
8.5a6	6227.45	1056.37	WT
8.5a6	5606.15	955.815	WT
8.5a7	3389.47	339.346	Mt
8.5a7	2943.11	301.263	Mt
8.5a7	3125.86	763.787	Mt
8.5a7	3782.87	650.194	Mt
8.5a7	3037.78	548.92	Mt
8.5a7	3686.49	373.17	Mt
8.5a7	3396.7	0	Mt
8.5a9	1991.68	0	Mt
8.5a9	2177.81	456.678	Mt
8.5a9	3008.97	820.144	Mt
8.5a9	2657.08	635.745	Mt
8.5a9	2577.28	477.555	Mt
8.5a9	2983.81	512.87	Mt
8.5a9	2831.81	0	Mt
8.5a10	1478.47	105.954	Mt
8.5a10	3174.8	0	Mt
8.5a10	3220.54	286.587	Mt
8.5a10	2822.68	510.836	Mt
8.5a10	3215.84	393.393	Mt
8.5a10	3821.59	0	Mt
