# Supplementary material for: ASPP2 maintains the integrity of mechanically stressed pseudostratified epithelia during morphogenesis
Source: Nat Commun. 2022 Feb 17;13:941. doi: 10.1038/s41467-022-28590-4 (PMC8854694; doi:10.1038/s41467-022-28590-4)
Supplement: Supplementary file 9 — Source Data [file 41467_2022_28590_MOESM9_ESM.zip › Source data/Figure 9c and d source data.xlsx]

## Sheet: Sheet1
EmbryoID	Genotype	SomiteNr	CavityNr	DefectiveCavNr	ProportionAbnormalSomites	ProportionSomitesWIthCavity
25.1c1	WT	7	7	0	0	100
25.1c2	WT	5	5	1	20	100
25.1c3	Mt	5	3	3	60	60
25.1c4	WT	3	3	0	0	100
25.1c5	Mt	3	2	2	66.6667	66.6667
25.1c6	Mt	7	7	5	71.4286	100
25.1c7	WT	10	10	0	0	100
8.5a1	WT	4	3	0	0	75
8.5a2	WT	4	4	0	0	100
8.5a3	WT	9	7	2	22.2222	77.7778
8.5a4	WT	8	8	1	12.5	100
8.5a5	WT	4	4	0	0	100
8.5a6	WT	4	4	0	0	100
8.5a7	Mt	7	6	5	71.4286	85.7143
8.5a8	WT	7	6	1	14.2857	85.7143
8.5a9	Mt	7	5	4	57.1429	71.4286
8.5a10	Mt	7	4	7	100	57.1429
