# Supplementary material for: ASPP2 maintains the integrity of mechanically stressed pseudostratified epithelia during morphogenesis
Source: Nat Commun. 2022 Feb 17;13:941. doi: 10.1038/s41467-022-28590-4 (PMC8854694; doi:10.1038/s41467-022-28590-4)
Supplement: Supplementary file 9 — Source Data [file 41467_2022_28590_MOESM9_ESM.zip › Source data/Figure 9g source data.xlsx]

## Sheet: Sheet1
EmbryoID	Genotype	Measurement	AJAJdist (μm)	MeanIntensity	BackgroundIntensity	NormIntensity	NormDist
20161007_E8.5 TORP BALBc_Litter 5.1f_Embryo1	Mutant	measurement1	0	20.5585	6.07	3.3869	0
20161007_E8.5 TORP BALBc_Litter 5.1f_Embryo1	Mutant	measurement1	0.4151	18.9475	6.07	3.1215	3.22556
20161007_E8.5 TORP BALBc_Litter 5.1f_Embryo1	Mutant	measurement1	0.8303	18.6332	6.07	3.06971	6.45189
20161007_E8.5 TORP BALBc_Litter 5.1f_Embryo1	Mutant	measurement1	1.2454	20.8317	6.07	3.43191	9.67744
20161007_E8.5 TORP BALBc_Litter 5.1f_Embryo1	Mutant	measurement1	1.6605	16.5049	6.07	2.71909	12.903
20161007_E8.5 TORP BALBc_Litter 5.1f_Embryo1	Mutant	measurement1	2.0757	14.7435	6.07	2.42891	16.1293
20161007_E8.5 TORP BALBc_Litter 5.1f_Embryo1	Mutant	measurement1	2.4908	14.2009	6.07	2.33952	19.3549
20161007_E8.5 TORP BALBc_Litter 5.1f_Embryo1	Mutant	measurement1	2.9059	13.211	6.07	2.17644	22.5804
20161007_E8.5 TORP BALBc_Litter 5.1f_Embryo1	Mutant	measurement1	3.3211	14.2288	6.07	2.34412	25.8068
20161007_E8.5 TORP BALBc_Litter 5.1f_Embryo1	Mutant	measurement1	3.7362	14.1753	6.07	2.33531	29.0323
20161007_E8.5 TORP BALBc_Litter 5.1f_Embryo1	Mutant	measurement1	4.1513	13.103	6.07	2.15865	32.2579
20161007_E8.5 TORP BALBc_Litter 5.1f_Embryo1	Mutant	measurement1	4.5665	13.0303	6.07	2.14667	35.4842
20161007_E8.5 TORP BALBc_Litter 5.1f_Embryo1	Mutant	measurement1	4.9816	11.2985	6.07	1.86136	38.7098
20161007_E8.5 TORP BALBc_Litter 5.1f_Embryo1	Mutant	measurement1	5.3967	13.3172	6.07	2.19393	41.9353
20161007_E8.5 TORP BALBc_Litter 5.1f_Embryo1	Mutant	measurement1	5.8119	12.1879	6.07	2.00789	45.1617
20161007_E8.5 TORP BALBc_Litter 5.1f_Embryo1	Mutant	measurement1	6.227	11.2347	6.07	1.85086	48.3872
20161007_E8.5 TORP BALBc_Litter 5.1f_Embryo1	Mutant	measurement1	6.6421	13.4643	6.07	2.21818	51.6128
20161007_E8.5 TORP BALBc_Litter 5.1f_Embryo1	Mutant	measurement1	7.0573	12.4112	6.07	2.04469	54.8391
20161007_E8.5 TORP BALBc_Litter 5.1f_Embryo1	Mutant	measurement1	7.4724	12.6306	6.07	2.08082	58.0647
20161007_E8.5 TORP BALBc_Litter 5.1f_Embryo1	Mutant	measurement1	7.8875	17.691	6.07	2.91449	61.2902
20161007_E8.5 TORP BALBc_Litter 5.1f_Embryo1	Mutant	measurement1	8.3027	17.0362	6.07	2.80662	64.5166
20161007_E8.5 TORP BALBc_Litter 5.1f_Embryo1	Mutant	measurement1	8.7178	15.351	6.07	2.52899	67.7421
20161007_E8.5 TORP BALBc_Litter 5.1f_Embryo1	Mutant	measurement1	9.1329	14.8964	6.07	2.4541	70.9677
20161007_E8.5 TORP BALBc_Litter 5.1f_Embryo1	Mutant	measurement1	9.5481	14.9478	6.07	2.46257	74.194
20161007_E8.5 TORP BALBc_Litter 5.1f_Embryo1	Mutant	measurement1	9.9632	16.3107	6.07	2.6871	77.4196
20161007_E8.5 TORP BALBc_Litter 5.1f_Embryo1	Mutant	measurement1	10.3783	16.5658	6.07	2.72913	80.6451
20161007_E8.5 TORP BALBc_Litter 5.1f_Embryo1	Mutant	measurement1	10.7935	18.4489	6.07	3.03935	83.8714
20161007_E8.5 TORP BALBc_Litter 5.1f_Embryo1	Mutant	measurement1	11.2086	18.2307	6.07	3.00341	87.097
20161007_E8.5 TORP BALBc_Litter 5.1f_Embryo1	Mutant	measurement1	11.6237	16.8158	6.07	2.77032	90.3226
20161007_E8.5 TORP BALBc_Litter 5.1f_Embryo1	Mutant	measurement1	12.0389	19.4826	6.07	3.20965	93.5489
20161007_E8.5 TORP BALBc_Litter 5.1f_Embryo1	Mutant	measurement1	12.454	18.4784	6.07	3.04422	96.7744
20161007_E8.5 TORP BALBc_Litter 5.1f_Embryo1	Mutant	measurement1	12.8691	15.8614	6.07	2.61308	100
20161007_E8.5 TORP BALBc_Litter 5.1f_Embryo1	Mutant	measurement2	0	18.0352	6.464	2.7901	0
20161007_E8.5 TORP BALBc_Litter 5.1f_Embryo1	Mutant	measurement2	0.41513	21.8094	6.464	3.37398	3.99997
20161007_E8.5 TORP BALBc_Litter 5.1f_Embryo1	Mutant	measurement2	0.83027	23.192	6.464	3.58787	8.00004
20161007_E8.5 TORP BALBc_Litter 5.1f_Embryo1	Mutant	measurement2	1.2454	25.3199	6.464	3.91706	12
20161007_E8.5 TORP BALBc_Litter 5.1f_Embryo1	Mutant	measurement2	1.66053	25.6798	6.464	3.97274	16
20161007_E8.5 TORP BALBc_Litter 5.1f_Embryo1	Mutant	measurement2	2.07566	27.9805	6.464	4.32867	20
20161007_E8.5 TORP BALBc_Litter 5.1f_Embryo1	Mutant	measurement2	2.4908	30.3756	6.464	4.6992	24
20161007_E8.5 TORP BALBc_Litter 5.1f_Embryo1	Mutant	measurement2	2.90593	33.7614	6.464	5.22299	28
20161007_E8.5 TORP BALBc_Litter 5.1f_Embryo1	Mutant	measurement2	3.32106	34.0538	6.464	5.26822	32
20161007_E8.5 TORP BALBc_Litter 5.1f_Embryo1	Mutant	measurement2	3.7362	35.072	6.464	5.42574	36
20161007_E8.5 TORP BALBc_Litter 5.1f_Embryo1	Mutant	measurement2	4.15133	32.9211	6.464	5.09299	40
20161007_E8.5 TORP BALBc_Litter 5.1f_Embryo1	Mutant	measurement2	4.56646	32.0779	6.464	4.96255	44
20161007_E8.5 TORP BALBc_Litter 5.1f_Embryo1	Mutant	measurement2	4.9816	36.6365	6.464	5.66778	48.0001
20161007_E8.5 TORP BALBc_Litter 5.1f_Embryo1	Mutant	measurement2	5.39673	28.1401	6.464	4.35336	52
20161007_E8.5 TORP BALBc_Litter 5.1f_Embryo1	Mutant	measurement2	5.81186	35.9857	6.464	5.56709	56
20161007_E8.5 TORP BALBc_Litter 5.1f_Embryo1	Mutant	measurement2	6.22699	23.1025	6.464	3.57403	60
20161007_E8.5 TORP BALBc_Litter 5.1f_Embryo1	Mutant	measurement2	6.64213	19.8116	6.464	3.06491	64.0001
20161007_E8.5 TORP BALBc_Litter 5.1f_Embryo1	Mutant	measurement2	7.05726	21.0853	6.464	3.26196	68
20161007_E8.5 TORP BALBc_Litter 5.1f_Embryo1	Mutant	measurement2	7.47239	18.6119	6.464	2.87932	72
20161007_E8.5 TORP BALBc_Litter 5.1f_Embryo1	Mutant	measurement2	7.88753	20.5417	6.464	3.17786	76.0001
20161007_E8.5 TORP BALBc_Litter 5.1f_Embryo1	Mutant	measurement2	8.30266	21.5375	6.464	3.33192	80
20161007_E8.5 TORP BALBc_Litter 5.1f_Embryo1	Mutant	measurement2	8.71779	22.96	6.464	3.55198	84
20161007_E8.5 TORP BALBc_Litter 5.1f_Embryo1	Mutant	measurement2	9.13292	25.8081	6.464	3.99259	88
20161007_E8.5 TORP BALBc_Litter 5.1f_Embryo1	Mutant	measurement2	9.54806	27.8357	6.464	4.30627	92.0001
20161007_E8.5 TORP BALBc_Litter 5.1f_Embryo1	Mutant	measurement2	9.96319	22.9615	6.464	3.55221	96
20161007_E8.5 TORP BALBc_Litter 5.1f_Embryo1	Mutant	measurement2	10.3783	18.3569	6.464	2.83987	100
20161007_E8.5 TORP BALBc_Litter 5.1f_Embryo1	Mutant	measurement3	0	18.8323	7.067	2.66482	0
20161007_E8.5 TORP BALBc_Litter 5.1f_Embryo1	Mutant	measurement3	0.4151	17.3139	7.067	2.44996	2.27255
20161007_E8.5 TORP BALBc_Litter 5.1f_Embryo1	Mutant	measurement3	0.8303	13.4013	7.067	1.89632	4.54565
20161007_E8.5 TORP BALBc_Litter 5.1f_Embryo1	Mutant	measurement3	1.2454	19.1851	7.067	2.71474	6.81821
20161007_E8.5 TORP BALBc_Litter 5.1f_Embryo1	Mutant	measurement3	1.6605	16.2351	7.067	2.29731	9.09076
20161007_E8.5 TORP BALBc_Litter 5.1f_Embryo1	Mutant	measurement3	2.0757	14.8626	7.067	2.1031	11.3639
20161007_E8.5 TORP BALBc_Litter 5.1f_Embryo1	Mutant	measurement3	2.4908	11.4768	7.067	1.624	13.6364
20161007_E8.5 TORP BALBc_Litter 5.1f_Embryo1	Mutant	measurement3	2.9059	16.1524	7.067	2.28561	15.909
20161007_E8.5 TORP BALBc_Litter 5.1f_Embryo1	Mutant	measurement3	3.3211	12.5666	7.067	1.77821	18.1821
20161007_E8.5 TORP BALBc_Litter 5.1f_Embryo1	Mutant	measurement3	3.7362	12.9443	7.067	1.83165	20.4546
20161007_E8.5 TORP BALBc_Litter 5.1f_Embryo1	Mutant	measurement3	4.1513	19.0166	7.067	2.6909	22.7272
20161007_E8.5 TORP BALBc_Litter 5.1f_Embryo1	Mutant	measurement3	4.5665	16.9828	7.067	2.40311	25.0003
20161007_E8.5 TORP BALBc_Litter 5.1f_Embryo1	Mutant	measurement3	4.9816	21.5545	7.067	3.05002	27.2728
20161007_E8.5 TORP BALBc_Litter 5.1f_Embryo1	Mutant	measurement3	5.3967	20.809	7.067	2.94453	29.5454
20161007_E8.5 TORP BALBc_Litter 5.1f_Embryo1	Mutant	measurement3	5.8119	24.3824	7.067	3.45018	31.8185
20161007_E8.5 TORP BALBc_Litter 5.1f_Embryo1	Mutant	measurement3	6.227	22.1247	7.067	3.13071	34.091
20161007_E8.5 TORP BALBc_Litter 5.1f_Embryo1	Mutant	measurement3	6.6421	21.1331	7.067	2.99039	36.3636
20161007_E8.5 TORP BALBc_Litter 5.1f_Embryo1	Mutant	measurement3	7.0573	20.3039	7.067	2.87306	38.6367
20161007_E8.5 TORP BALBc_Litter 5.1f_Embryo1	Mutant	measurement3	7.4724	23.9612	7.067	3.39058	40.9092
20161007_E8.5 TORP BALBc_Litter 5.1f_Embryo1	Mutant	measurement3	7.8875	26.759	7.067	3.78647	43.1818
20161007_E8.5 TORP BALBc_Litter 5.1f_Embryo1	Mutant	measurement3	8.3027	27.9998	7.067	3.96205	45.4549
20161007_E8.5 TORP BALBc_Litter 5.1f_Embryo1	Mutant	measurement3	8.7178	28.4133	7.067	4.02056	47.7274
20161007_E8.5 TORP BALBc_Litter 5.1f_Embryo1	Mutant	measurement3	9.1329	32.9785	7.067	4.66655	50
20161007_E8.5 TORP BALBc_Litter 5.1f_Embryo1	Mutant	measurement3	9.5481	33.1093	7.067	4.68506	52.2731
20161007_E8.5 TORP BALBc_Litter 5.1f_Embryo1	Mutant	measurement3	9.9632	43.2871	7.067	6.12524	54.5457
20161007_E8.5 TORP BALBc_Litter 5.1f_Embryo1	Mutant	measurement3	10.3783	38.3914	7.067	5.43249	56.8182
20161007_E8.5 TORP BALBc_Litter 5.1f_Embryo1	Mutant	measurement3	10.7935	36.2454	7.067	5.12882	59.0913
20161007_E8.5 TORP BALBc_Litter 5.1f_Embryo1	Mutant	measurement3	11.2086	35.8003	7.067	5.06584	61.3639
20161007_E8.5 TORP BALBc_Litter 5.1f_Embryo1	Mutant	measurement3	11.6237	31.7094	7.067	4.48697	63.6364
20161007_E8.5 TORP BALBc_Litter 5.1f_Embryo1	Mutant	measurement3	12.0389	30.758	7.067	4.35234	65.9095
20161007_E8.5 TORP BALBc_Litter 5.1f_Embryo1	Mutant	measurement3	12.454	31.1149	7.067	4.40284	68.1821
20161007_E8.5 TORP BALBc_Litter 5.1f_Embryo1	Mutant	measurement3	12.8691	35.0493	7.067	4.95957	70.4546
20161007_E8.5 TORP BALBc_Litter 5.1f_Embryo1	Mutant	measurement3	13.2843	34.5301	7.067	4.8861	72.7277
20161007_E8.5 TORP BALBc_Litter 5.1f_Embryo1	Mutant	measurement3	13.6994	35.5253	7.067	5.02693	75.0003
20161007_E8.5 TORP BALBc_Litter 5.1f_Embryo1	Mutant	measurement3	14.1145	39.8175	7.067	5.63429	77.2728
20161007_E8.5 TORP BALBc_Litter 5.1f_Embryo1	Mutant	measurement3	14.5297	37.289	7.067	5.2765	79.5459
20161007_E8.5 TORP BALBc_Litter 5.1f_Embryo1	Mutant	measurement3	14.9448	40.6644	7.067	5.75412	81.8185
20161007_E8.5 TORP BALBc_Litter 5.1f_Embryo1	Mutant	measurement3	15.3599	33.3459	7.067	4.71854	84.091
20161007_E8.5 TORP BALBc_Litter 5.1f_Embryo1	Mutant	measurement3	15.7751	34.7977	7.067	4.92397	86.3641
20161007_E8.5 TORP BALBc_Litter 5.1f_Embryo1	Mutant	measurement3	16.1902	31.86	7.067	4.50828	88.6367
20161007_E8.5 TORP BALBc_Litter 5.1f_Embryo1	Mutant	measurement3	16.6053	34.1283	7.067	4.82925	90.9092
20161007_E8.5 TORP BALBc_Litter 5.1f_Embryo1	Mutant	measurement3	17.0205	33.619	7.067	4.75718	93.1823
20161007_E8.5 TORP BALBc_Litter 5.1f_Embryo1	Mutant	measurement3	17.4356	33.1976	7.067	4.69755	95.4549
20161007_E8.5 TORP BALBc_Litter 5.1f_Embryo1	Mutant	measurement3	17.8507	32.7031	7.067	4.62758	97.7274
20161007_E8.5 TORP BALBc_Litter 5.1f_Embryo1	Mutant	measurement3	18.2658	28.9314	7.067	4.09387	100
20161007_E8.5 TORP BALBc_Litter 5.1f_Embryo1	Mutant	measurement4	0	13.3334	6.5	2.0513	0
20161007_E8.5 TORP BALBc_Litter 5.1f_Embryo1	Mutant	measurement4	0.4151	10.3349	6.5	1.58998	3.03006
20161007_E8.5 TORP BALBc_Litter 5.1f_Embryo1	Mutant	measurement4	0.8303	10.1497	6.5	1.56149	6.06085
20161007_E8.5 TORP BALBc_Litter 5.1f_Embryo1	Mutant	measurement4	1.2454	11.2491	6.5	1.73063	9.09091
20161007_E8.5 TORP BALBc_Litter 5.1f_Embryo1	Mutant	measurement4	1.6605	12.212	6.5	1.87877	12.121
20161007_E8.5 TORP BALBc_Litter 5.1f_Embryo1	Mutant	measurement4	2.0757	14.686	6.5	2.25939	15.1518
20161007_E8.5 TORP BALBc_Litter 5.1f_Embryo1	Mutant	measurement4	2.4908	15.8552	6.5	2.43926	18.1818
20161007_E8.5 TORP BALBc_Litter 5.1f_Embryo1	Mutant	measurement4	2.9059	18.6495	6.5	2.86916	21.2119
20161007_E8.5 TORP BALBc_Litter 5.1f_Embryo1	Mutant	measurement4	3.3211	14.1886	6.5	2.18287	24.2427
20161007_E8.5 TORP BALBc_Litter 5.1f_Embryo1	Mutant	measurement4	3.7362	14.7154	6.5	2.26391	27.2727
20161007_E8.5 TORP BALBc_Litter 5.1f_Embryo1	Mutant	measurement4	4.1513	13.0119	6.5	2.00184	30.3028
20161007_E8.5 TORP BALBc_Litter 5.1f_Embryo1	Mutant	measurement4	4.5665	14.8762	6.5	2.28865	33.3336
20161007_E8.5 TORP BALBc_Litter 5.1f_Embryo1	Mutant	measurement4	4.9816	16.3475	6.5	2.515	36.3636
20161007_E8.5 TORP BALBc_Litter 5.1f_Embryo1	Mutant	measurement4	5.3967	16.7291	6.5	2.57371	39.3937
20161007_E8.5 TORP BALBc_Litter 5.1f_Embryo1	Mutant	measurement4	5.8119	18.0273	6.5	2.77344	42.4245
20161007_E8.5 TORP BALBc_Litter 5.1f_Embryo1	Mutant	measurement4	6.227	18.3576	6.5	2.82425	45.4545
20161007_E8.5 TORP BALBc_Litter 5.1f_Embryo1	Mutant	measurement4	6.6421	17.841	6.5	2.74476	48.4846
20161007_E8.5 TORP BALBc_Litter 5.1f_Embryo1	Mutant	measurement4	7.0573	17.1738	6.5	2.64213	51.5154
20161007_E8.5 TORP BALBc_Litter 5.1f_Embryo1	Mutant	measurement4	7.4724	15.6284	6.5	2.40437	54.5455
20161007_E8.5 TORP BALBc_Litter 5.1f_Embryo1	Mutant	measurement4	7.8875	13.854	6.5	2.13139	57.5755
20161007_E8.5 TORP BALBc_Litter 5.1f_Embryo1	Mutant	measurement4	8.3027	13.8362	6.5	2.12864	60.6063
20161007_E8.5 TORP BALBc_Litter 5.1f_Embryo1	Mutant	measurement4	8.7178	15.0511	6.5	2.31556	63.6364
20161007_E8.5 TORP BALBc_Litter 5.1f_Embryo1	Mutant	measurement4	9.1329	16.2264	6.5	2.49636	66.6664
20161007_E8.5 TORP BALBc_Litter 5.1f_Embryo1	Mutant	measurement4	9.5481	15.3524	6.5	2.36192	69.6972
20161007_E8.5 TORP BALBc_Litter 5.1f_Embryo1	Mutant	measurement4	9.9632	12.3804	6.5	1.90468	72.7273
20161007_E8.5 TORP BALBc_Litter 5.1f_Embryo1	Mutant	measurement4	10.3783	13.0254	6.5	2.0039	75.7573
20161007_E8.5 TORP BALBc_Litter 5.1f_Embryo1	Mutant	measurement4	10.7935	13.6973	6.5	2.10728	78.7881
20161007_E8.5 TORP BALBc_Litter 5.1f_Embryo1	Mutant	measurement4	11.2086	11.5996	6.5	1.78456	81.8182
20161007_E8.5 TORP BALBc_Litter 5.1f_Embryo1	Mutant	measurement4	11.6237	14.2553	6.5	2.19313	84.8482
20161007_E8.5 TORP BALBc_Litter 5.1f_Embryo1	Mutant	measurement4	12.0389	13.8955	6.5	2.13778	87.879
20161007_E8.5 TORP BALBc_Litter 5.1f_Embryo1	Mutant	measurement4	12.454	13.8264	6.5	2.12715	90.9091
20161007_E8.5 TORP BALBc_Litter 5.1f_Embryo1	Mutant	measurement4	12.8691	14.2948	6.5	2.1992	93.9392
20161007_E8.5 TORP BALBc_Litter 5.1f_Embryo1	Mutant	measurement4	13.2843	12.7997	6.5	1.96919	96.9699
20161007_E8.5 TORP BALBc_Litter 5.1f_Embryo1	Mutant	measurement4	13.6994	13.6344	6.5	2.09761	100
20161007_E8.5 TORP BALBc_Litter 5.1f_Embryo1	Mutant	measurement5	0	23.3914	7.087	3.30061	0
20161007_E8.5 TORP BALBc_Litter 5.1f_Embryo1	Mutant	measurement5	0.41513	24.7817	7.087	3.49678	5.88231
20161007_E8.5 TORP BALBc_Litter 5.1f_Embryo1	Mutant	measurement5	0.83027	28.1265	7.087	3.96874	11.7648
20161007_E8.5 TORP BALBc_Litter 5.1f_Embryo1	Mutant	measurement5	1.2454	25.0267	7.087	3.53135	17.6471
20161007_E8.5 TORP BALBc_Litter 5.1f_Embryo1	Mutant	measurement5	1.66053	23.5423	7.087	3.3219	23.5294
20161007_E8.5 TORP BALBc_Litter 5.1f_Embryo1	Mutant	measurement5	2.07566	24.0242	7.087	3.3899	29.4117
20161007_E8.5 TORP BALBc_Litter 5.1f_Embryo1	Mutant	measurement5	2.4908	25.3097	7.087	3.57129	35.2942
20161007_E8.5 TORP BALBc_Litter 5.1f_Embryo1	Mutant	measurement5	2.90593	21.7232	7.087	3.06522	41.1765
20161007_E8.5 TORP BALBc_Litter 5.1f_Embryo1	Mutant	measurement5	3.32106	22.129	7.087	3.12247	47.0588
20161007_E8.5 TORP BALBc_Litter 5.1f_Embryo1	Mutant	measurement5	3.7362	22.9579	7.087	3.23944	52.9412
20161007_E8.5 TORP BALBc_Litter 5.1f_Embryo1	Mutant	measurement5	4.15133	21.0644	7.087	2.97226	58.8235
20161007_E8.5 TORP BALBc_Litter 5.1f_Embryo1	Mutant	measurement5	4.56646	22.4756	7.087	3.17138	64.7058
20161007_E8.5 TORP BALBc_Litter 5.1f_Embryo1	Mutant	measurement5	4.9816	21.3602	7.087	3.014	70.5883
20161007_E8.5 TORP BALBc_Litter 5.1f_Embryo1	Mutant	measurement5	5.39673	21.4729	7.087	3.0299	76.4706
20161007_E8.5 TORP BALBc_Litter 5.1f_Embryo1	Mutant	measurement5	5.81186	18.7962	7.087	2.6522	82.3529
20161007_E8.5 TORP BALBc_Litter 5.1f_Embryo1	Mutant	measurement5	6.22699	18.3231	7.087	2.58546	88.2352
20161007_E8.5 TORP BALBc_Litter 5.1f_Embryo1	Mutant	measurement5	6.64213	18.3597	7.087	2.59062	94.1177
20161007_E8.5 TORP BALBc_Litter 5.1f_Embryo1	Mutant	measurement5	7.05726	19.9597	7.087	2.81639	100
20161007_E8.5 TORP BALBc_Litter 5.1f_Embryo2	Mutant	measurement1	0	41.9792	19.211	2.18516	0
20161007_E8.5 TORP BALBc_Litter 5.1f_Embryo2	Mutant	measurement1	0.4151	36.6948	19.211	1.91009	3.44799
20161007_E8.5 TORP BALBc_Litter 5.1f_Embryo2	Mutant	measurement1	0.8303	28.5754	19.211	1.48745	6.89681
20161007_E8.5 TORP BALBc_Litter 5.1f_Embryo2	Mutant	measurement1	1.2454	22.3264	19.211	1.16217	10.3448
20161007_E8.5 TORP BALBc_Litter 5.1f_Embryo2	Mutant	measurement1	1.6605	26.3614	19.211	1.3722	13.7928
20161007_E8.5 TORP BALBc_Litter 5.1f_Embryo2	Mutant	measurement1	2.0757	39.7362	19.211	2.06841	17.2416
20161007_E8.5 TORP BALBc_Litter 5.1f_Embryo2	Mutant	measurement1	2.4908	32.9153	19.211	1.71336	20.6896
20161007_E8.5 TORP BALBc_Litter 5.1f_Embryo2	Mutant	measurement1	2.9059	26.3638	19.211	1.37233	24.1376
20161007_E8.5 TORP BALBc_Litter 5.1f_Embryo2	Mutant	measurement1	3.3211	32.4822	19.211	1.69081	27.5864
20161007_E8.5 TORP BALBc_Litter 5.1f_Embryo2	Mutant	measurement1	3.7362	26.4768	19.211	1.37821	31.0344
20161007_E8.5 TORP BALBc_Litter 5.1f_Embryo2	Mutant	measurement1	4.1513	28.9059	19.211	1.50465	34.4824
20161007_E8.5 TORP BALBc_Litter 5.1f_Embryo2	Mutant	measurement1	4.5665	31.7774	19.211	1.65413	37.9312
20161007_E8.5 TORP BALBc_Litter 5.1f_Embryo2	Mutant	measurement1	4.9816	29.3614	19.211	1.52836	41.3792
20161007_E8.5 TORP BALBc_Litter 5.1f_Embryo2	Mutant	measurement1	5.3967	33.9048	19.211	1.76486	44.8272
20161007_E8.5 TORP BALBc_Litter 5.1f_Embryo2	Mutant	measurement1	5.8119	38.3999	19.211	1.99885	48.276
20161007_E8.5 TORP BALBc_Litter 5.1f_Embryo2	Mutant	measurement1	6.227	43.5774	19.211	2.26836	51.724
20161007_E8.5 TORP BALBc_Litter 5.1f_Embryo2	Mutant	measurement1	6.6421	40.56	19.211	2.11129	55.172
20161007_E8.5 TORP BALBc_Litter 5.1f_Embryo2	Mutant	measurement1	7.0573	50.7771	19.211	2.64313	58.6208
20161007_E8.5 TORP BALBc_Litter 5.1f_Embryo2	Mutant	measurement1	7.4724	48.5307	19.211	2.52619	62.0688
20161007_E8.5 TORP BALBc_Litter 5.1f_Embryo2	Mutant	measurement1	7.8875	46.2021	19.211	2.40498	65.5168
20161007_E8.5 TORP BALBc_Litter 5.1f_Embryo2	Mutant	measurement1	8.3027	48.3932	19.211	2.51904	68.9656
20161007_E8.5 TORP BALBc_Litter 5.1f_Embryo2	Mutant	measurement1	8.7178	48.2318	19.211	2.51063	72.4136
20161007_E8.5 TORP BALBc_Litter 5.1f_Embryo2	Mutant	measurement1	9.1329	63.3732	19.211	3.2988	75.8616
20161007_E8.5 TORP BALBc_Litter 5.1f_Embryo2	Mutant	measurement1	9.5481	66.6605	19.211	3.46991	79.3104
20161007_E8.5 TORP BALBc_Litter 5.1f_Embryo2	Mutant	measurement1	9.9632	74.025	19.211	3.85326	82.7584
20161007_E8.5 TORP BALBc_Litter 5.1f_Embryo2	Mutant	measurement1	10.3783	92.5183	19.211	4.8159	86.2064
20161007_E8.5 TORP BALBc_Litter 5.1f_Embryo2	Mutant	measurement1	10.7935	100.891	19.211	5.25174	89.6552
20161007_E8.5 TORP BALBc_Litter 5.1f_Embryo2	Mutant	measurement1	11.2086	98.4308	19.211	5.12367	93.1032
20161007_E8.5 TORP BALBc_Litter 5.1f_Embryo2	Mutant	measurement1	11.6237	91.7222	19.211	4.77446	96.5512
20161007_E8.5 TORP BALBc_Litter 5.1f_Embryo2	Mutant	measurement1	12.0389	88.0816	19.211	4.58496	100
20161007_E8.5 TORP BALBc_Litter 5.1f_Embryo2	Mutant	measurement2	0	54.8885	19.889	2.75974	0
20161007_E8.5 TORP BALBc_Litter 5.1f_Embryo2	Mutant	measurement2	0.41513	45.0801	19.889	2.26658	4.16664
20161007_E8.5 TORP BALBc_Litter 5.1f_Embryo2	Mutant	measurement2	0.83027	55.0761	19.889	2.76917	8.33338
20161007_E8.5 TORP BALBc_Litter 5.1f_Embryo2	Mutant	measurement2	1.2454	43.0701	19.889	2.16552	12.5
20161007_E8.5 TORP BALBc_Litter 5.1f_Embryo2	Mutant	measurement2	1.66053	44.0684	19.889	2.21572	16.6666
20161007_E8.5 TORP BALBc_Litter 5.1f_Embryo2	Mutant	measurement2	2.07566	49.9899	19.889	2.51344	20.8333
20161007_E8.5 TORP BALBc_Litter 5.1f_Embryo2	Mutant	measurement2	2.4908	48.4984	19.889	2.43845	25
20161007_E8.5 TORP BALBc_Litter 5.1f_Embryo2	Mutant	measurement2	2.90593	45.0169	19.889	2.26341	29.1667
20161007_E8.5 TORP BALBc_Litter 5.1f_Embryo2	Mutant	measurement2	3.32106	50.1555	19.889	2.52177	33.3333
20161007_E8.5 TORP BALBc_Litter 5.1f_Embryo2	Mutant	measurement2	3.7362	51.0253	19.889	2.5655	37.5
20161007_E8.5 TORP BALBc_Litter 5.1f_Embryo2	Mutant	measurement2	4.15133	52.3299	19.889	2.6311	41.6667
20161007_E8.5 TORP BALBc_Litter 5.1f_Embryo2	Mutant	measurement2	4.56646	55.1007	19.889	2.77041	45.8333
20161007_E8.5 TORP BALBc_Litter 5.1f_Embryo2	Mutant	measurement2	4.9816	48.0362	19.889	2.41521	50.0001
20161007_E8.5 TORP BALBc_Litter 5.1f_Embryo2	Mutant	measurement2	5.39673	56.1873	19.889	2.82504	54.1667
20161007_E8.5 TORP BALBc_Litter 5.1f_Embryo2	Mutant	measurement2	5.81186	52.2947	19.889	2.62933	58.3333
20161007_E8.5 TORP BALBc_Litter 5.1f_Embryo2	Mutant	measurement2	6.22699	57.2085	19.889	2.87639	62.5
20161007_E8.5 TORP BALBc_Litter 5.1f_Embryo2	Mutant	measurement2	6.64213	60.3059	19.889	3.03212	66.6667
20161007_E8.5 TORP BALBc_Litter 5.1f_Embryo2	Mutant	measurement2	7.05726	51.4955	19.889	2.58914	70.8333
20161007_E8.5 TORP BALBc_Litter 5.1f_Embryo2	Mutant	measurement2	7.47239	56.9795	19.889	2.86488	75
20161007_E8.5 TORP BALBc_Litter 5.1f_Embryo2	Mutant	measurement2	7.88753	57.1227	19.889	2.87208	79.1667
20161007_E8.5 TORP BALBc_Litter 5.1f_Embryo2	Mutant	measurement2	8.30266	63.8965	19.889	3.21266	83.3334
20161007_E8.5 TORP BALBc_Litter 5.1f_Embryo2	Mutant	measurement2	8.71779	57.2819	19.889	2.88008	87.5
20161007_E8.5 TORP BALBc_Litter 5.1f_Embryo2	Mutant	measurement2	9.13292	64.3059	19.889	3.23324	91.6666
20161007_E8.5 TORP BALBc_Litter 5.1f_Embryo2	Mutant	measurement2	9.54806	52.1729	19.889	2.6232	95.8334
20161007_E8.5 TORP BALBc_Litter 5.1f_Embryo2	Mutant	measurement2	9.96319	59.6119	19.889	2.99723	100
20161007_E8.5 TORP BALBc_Litter 5.1f_Embryo2	Mutant	measurement3	0	64.2419	20.441	3.1428	0
20161007_E8.5 TORP BALBc_Litter 5.1f_Embryo2	Mutant	measurement3	0.4151	69.6426	20.441	3.40701	3.44799
20161007_E8.5 TORP BALBc_Litter 5.1f_Embryo2	Mutant	measurement3	0.8303	65.2122	20.441	3.19026	6.89681
20161007_E8.5 TORP BALBc_Litter 5.1f_Embryo2	Mutant	measurement3	1.2454	67.8525	20.441	3.31943	10.3448
20161007_E8.5 TORP BALBc_Litter 5.1f_Embryo2	Mutant	measurement3	1.6605	58.7919	20.441	2.87618	13.7928
20161007_E8.5 TORP BALBc_Litter 5.1f_Embryo2	Mutant	measurement3	2.0757	52.3973	20.441	2.56334	17.2416
20161007_E8.5 TORP BALBc_Litter 5.1f_Embryo2	Mutant	measurement3	2.4908	59.0868	20.441	2.8906	20.6896
20161007_E8.5 TORP BALBc_Litter 5.1f_Embryo2	Mutant	measurement3	2.9059	50.1907	20.441	2.45539	24.1376
20161007_E8.5 TORP BALBc_Litter 5.1f_Embryo2	Mutant	measurement3	3.3211	52.3505	20.441	2.56105	27.5864
20161007_E8.5 TORP BALBc_Litter 5.1f_Embryo2	Mutant	measurement3	3.7362	45.4812	20.441	2.225	31.0344
20161007_E8.5 TORP BALBc_Litter 5.1f_Embryo2	Mutant	measurement3	4.1513	41.4062	20.441	2.02564	34.4824
20161007_E8.5 TORP BALBc_Litter 5.1f_Embryo2	Mutant	measurement3	4.5665	47.0881	20.441	2.30361	37.9312
20161007_E8.5 TORP BALBc_Litter 5.1f_Embryo2	Mutant	measurement3	4.9816	41.2764	20.441	2.01929	41.3792
20161007_E8.5 TORP BALBc_Litter 5.1f_Embryo2	Mutant	measurement3	5.3967	43.7603	20.441	2.14081	44.8272
20161007_E8.5 TORP BALBc_Litter 5.1f_Embryo2	Mutant	measurement3	5.8119	42.5904	20.441	2.08358	48.276
20161007_E8.5 TORP BALBc_Litter 5.1f_Embryo2	Mutant	measurement3	6.227	43.4214	20.441	2.12423	51.724
20161007_E8.5 TORP BALBc_Litter 5.1f_Embryo2	Mutant	measurement3	6.6421	38.8541	20.441	1.90079	55.172
20161007_E8.5 TORP BALBc_Litter 5.1f_Embryo2	Mutant	measurement3	7.0573	37.4361	20.441	1.83142	58.6208
20161007_E8.5 TORP BALBc_Litter 5.1f_Embryo2	Mutant	measurement3	7.4724	39.8222	20.441	1.94815	62.0688
20161007_E8.5 TORP BALBc_Litter 5.1f_Embryo2	Mutant	measurement3	7.8875	35.9189	20.441	1.7572	65.5168
20161007_E8.5 TORP BALBc_Litter 5.1f_Embryo2	Mutant	measurement3	8.3027	36.4859	20.441	1.78494	68.9656
20161007_E8.5 TORP BALBc_Litter 5.1f_Embryo2	Mutant	measurement3	8.7178	42.2918	20.441	2.06897	72.4136
20161007_E8.5 TORP BALBc_Litter 5.1f_Embryo2	Mutant	measurement3	9.1329	43.7897	20.441	2.14225	75.8616
20161007_E8.5 TORP BALBc_Litter 5.1f_Embryo2	Mutant	measurement3	9.5481	40.3483	20.441	1.97389	79.3104
20161007_E8.5 TORP BALBc_Litter 5.1f_Embryo2	Mutant	measurement3	9.9632	40.9235	20.441	2.00203	82.7584
20161007_E8.5 TORP BALBc_Litter 5.1f_Embryo2	Mutant	measurement3	10.3783	47.2202	20.441	2.31007	86.2064
20161007_E8.5 TORP BALBc_Litter 5.1f_Embryo2	Mutant	measurement3	10.7935	52.6351	20.441	2.57498	89.6552
20161007_E8.5 TORP BALBc_Litter 5.1f_Embryo2	Mutant	measurement3	11.2086	51.2507	20.441	2.50725	93.1032
20161007_E8.5 TORP BALBc_Litter 5.1f_Embryo2	Mutant	measurement3	11.6237	51.6769	20.441	2.5281	96.5512
20161007_E8.5 TORP BALBc_Litter 5.1f_Embryo2	Mutant	measurement3	12.0389	50.4686	20.441	2.46899	100
20161007_E8.5 TORP BALBc_Litter 5.1f_Embryo2	Mutant	measurement4	0	47.789	12.918	3.69941	0
20161007_E8.5 TORP BALBc_Litter 5.1f_Embryo2	Mutant	measurement4	0.41513	39.3593	12.918	3.04686	4.76187
20161007_E8.5 TORP BALBc_Litter 5.1f_Embryo2	Mutant	measurement4	0.83027	44.123	12.918	3.41562	9.52386
20161007_E8.5 TORP BALBc_Litter 5.1f_Embryo2	Mutant	measurement4	1.2454	44.2297	12.918	3.42388	14.2857
20161007_E8.5 TORP BALBc_Litter 5.1f_Embryo2	Mutant	measurement4	1.66053	37.2881	12.918	2.88652	19.0476
20161007_E8.5 TORP BALBc_Litter 5.1f_Embryo2	Mutant	measurement4	2.07566	39.6837	12.918	3.07197	23.8095
20161007_E8.5 TORP BALBc_Litter 5.1f_Embryo2	Mutant	measurement4	2.4908	40.0856	12.918	3.10308	28.5715
20161007_E8.5 TORP BALBc_Litter 5.1f_Embryo2	Mutant	measurement4	2.90593	52.8582	12.918	4.09183	33.3333
20161007_E8.5 TORP BALBc_Litter 5.1f_Embryo2	Mutant	measurement4	3.32106	50.4568	12.918	3.90593	38.0952
20161007_E8.5 TORP BALBc_Litter 5.1f_Embryo2	Mutant	measurement4	3.7362	46.8687	12.918	3.62817	42.8572
20161007_E8.5 TORP BALBc_Litter 5.1f_Embryo2	Mutant	measurement4	4.15133	61.3578	12.918	4.74979	47.6191
20161007_E8.5 TORP BALBc_Litter 5.1f_Embryo2	Mutant	measurement4	4.56646	65.3722	12.918	5.06055	52.3809
20161007_E8.5 TORP BALBc_Litter 5.1f_Embryo2	Mutant	measurement4	4.9816	53.4192	12.918	4.13525	57.1429
20161007_E8.5 TORP BALBc_Litter 5.1f_Embryo2	Mutant	measurement4	5.39673	43.5736	12.918	3.37309	61.9048
20161007_E8.5 TORP BALBc_Litter 5.1f_Embryo2	Mutant	measurement4	5.81186	39.7118	12.918	3.07414	66.6667
20161007_E8.5 TORP BALBc_Litter 5.1f_Embryo2	Mutant	measurement4	6.22699	36.6035	12.918	2.83353	71.4285
20161007_E8.5 TORP BALBc_Litter 5.1f_Embryo2	Mutant	measurement4	6.64213	30.7353	12.918	2.37926	76.1905
20161007_E8.5 TORP BALBc_Litter 5.1f_Embryo2	Mutant	measurement4	7.05726	29.8588	12.918	2.31141	80.9524
20161007_E8.5 TORP BALBc_Litter 5.1f_Embryo2	Mutant	measurement4	7.47239	28.0737	12.918	2.17322	85.7143
20161007_E8.5 TORP BALBc_Litter 5.1f_Embryo2	Mutant	measurement4	7.88753	27.8351	12.918	2.15475	90.4763
20161007_E8.5 TORP BALBc_Litter 5.1f_Embryo2	Mutant	measurement4	8.30266	23.92	12.918	1.85168	95.2381
20161007_E8.5 TORP BALBc_Litter 5.1f_Embryo2	Mutant	measurement4	8.71779	26.1762	12.918	2.02634	100
20161007_E8.5 TORP BALBc_Litter 5.1f_Embryo2	Mutant	measurement5	0	59.4963	14.452	4.11682	0
20161007_E8.5 TORP BALBc_Litter 5.1f_Embryo2	Mutant	measurement5	0.41513	61.8547	14.452	4.28001	4.16664
20161007_E8.5 TORP BALBc_Litter 5.1f_Embryo2	Mutant	measurement5	0.83027	67.1098	14.452	4.64363	8.33338
20161007_E8.5 TORP BALBc_Litter 5.1f_Embryo2	Mutant	measurement5	1.2454	59.9365	14.452	4.14728	12.5
20161007_E8.5 TORP BALBc_Litter 5.1f_Embryo2	Mutant	measurement5	1.66053	61.6105	14.452	4.26311	16.6666
20161007_E8.5 TORP BALBc_Litter 5.1f_Embryo2	Mutant	measurement5	2.07566	63.0828	14.452	4.36499	20.8333
20161007_E8.5 TORP BALBc_Litter 5.1f_Embryo2	Mutant	measurement5	2.4908	56.0109	14.452	3.87565	25
20161007_E8.5 TORP BALBc_Litter 5.1f_Embryo2	Mutant	measurement5	2.90593	49.3317	14.452	3.41349	29.1667
20161007_E8.5 TORP BALBc_Litter 5.1f_Embryo2	Mutant	measurement5	3.32106	45.397	14.452	3.14123	33.3333
20161007_E8.5 TORP BALBc_Litter 5.1f_Embryo2	Mutant	measurement5	3.7362	44.9556	14.452	3.11068	37.5
20161007_E8.5 TORP BALBc_Litter 5.1f_Embryo2	Mutant	measurement5	4.15133	44.4734	14.452	3.07732	41.6667
20161007_E8.5 TORP BALBc_Litter 5.1f_Embryo2	Mutant	measurement5	4.56646	49.3778	14.452	3.41668	45.8333
20161007_E8.5 TORP BALBc_Litter 5.1f_Embryo2	Mutant	measurement5	4.9816	51.1995	14.452	3.54273	50.0001
20161007_E8.5 TORP BALBc_Litter 5.1f_Embryo2	Mutant	measurement5	5.39673	47.5887	14.452	3.29288	54.1667
20161007_E8.5 TORP BALBc_Litter 5.1f_Embryo2	Mutant	measurement5	5.81186	46.7744	14.452	3.23653	58.3333
20161007_E8.5 TORP BALBc_Litter 5.1f_Embryo2	Mutant	measurement5	6.22699	46.2066	14.452	3.19725	62.5
20161007_E8.5 TORP BALBc_Litter 5.1f_Embryo2	Mutant	measurement5	6.64213	42.3396	14.452	2.92967	66.6667
20161007_E8.5 TORP BALBc_Litter 5.1f_Embryo2	Mutant	measurement5	7.05726	40.3114	14.452	2.78933	70.8333
20161007_E8.5 TORP BALBc_Litter 5.1f_Embryo2	Mutant	measurement5	7.47239	41.8752	14.452	2.89754	75
20161007_E8.5 TORP BALBc_Litter 5.1f_Embryo2	Mutant	measurement5	7.88753	38.8378	14.452	2.68737	79.1667
20161007_E8.5 TORP BALBc_Litter 5.1f_Embryo2	Mutant	measurement5	8.30266	35.5047	14.452	2.45673	83.3334
20161007_E8.5 TORP BALBc_Litter 5.1f_Embryo2	Mutant	measurement5	8.71779	40.9189	14.452	2.83137	87.5
20161007_E8.5 TORP BALBc_Litter 5.1f_Embryo2	Mutant	measurement5	9.13292	40.5979	14.452	2.80915	91.6666
20161007_E8.5 TORP BALBc_Litter 5.1f_Embryo2	Mutant	measurement5	9.54806	42.5795	14.452	2.94627	95.8334
20161007_E8.5 TORP BALBc_Litter 5.1f_Embryo2	Mutant	measurement5	9.96319	42.8967	14.452	2.96822	100
20161007_E8.5 TORP BALBc_Litter 5.1f_Embryo7	WT	measurement1	0	88.3482	13.9	6.35599	0
20161007_E8.5 TORP BALBc_Litter 5.1f_Embryo7	WT	measurement1	0.4151	56.6772	13.9	4.0775	3.84583
20161007_E8.5 TORP BALBc_Litter 5.1f_Embryo7	WT	measurement1	0.8303	59.476	13.9	4.27885	7.69259
20161007_E8.5 TORP BALBc_Litter 5.1f_Embryo7	WT	measurement1	1.2454	47.6124	13.9	3.42535	11.5384
20161007_E8.5 TORP BALBc_Litter 5.1f_Embryo7	WT	measurement1	1.6605	36.0789	13.9	2.5956	15.3843
20161007_E8.5 TORP BALBc_Litter 5.1f_Embryo7	WT	measurement1	2.0757	35.6724	13.9	2.56636	19.231
20161007_E8.5 TORP BALBc_Litter 5.1f_Embryo7	WT	measurement1	2.4908	26.6955	13.9	1.92054	23.0769
20161007_E8.5 TORP BALBc_Litter 5.1f_Embryo7	WT	measurement1	2.9059	28.8119	13.9	2.0728	26.9227
20161007_E8.5 TORP BALBc_Litter 5.1f_Embryo7	WT	measurement1	3.3211	27.5306	13.9	1.98062	30.7694
20161007_E8.5 TORP BALBc_Litter 5.1f_Embryo7	WT	measurement1	3.7362	28.9273	13.9	2.0811	34.6153
20161007_E8.5 TORP BALBc_Litter 5.1f_Embryo7	WT	measurement1	4.1513	24.3499	13.9	1.75179	38.4611
20161007_E8.5 TORP BALBc_Litter 5.1f_Embryo7	WT	measurement1	4.5665	23.2606	13.9	1.67342	42.3079
20161007_E8.5 TORP BALBc_Litter 5.1f_Embryo7	WT	measurement1	4.9816	26.9716	13.9	1.9404	46.1537
20161007_E8.5 TORP BALBc_Litter 5.1f_Embryo7	WT	measurement1	5.3967	23.9195	13.9	1.72083	49.9995
20161007_E8.5 TORP BALBc_Litter 5.1f_Embryo7	WT	measurement1	5.8119	26.1208	13.9	1.87919	53.8463
20161007_E8.5 TORP BALBc_Litter 5.1f_Embryo7	WT	measurement1	6.227	20.9726	13.9	1.50882	57.6921
20161007_E8.5 TORP BALBc_Litter 5.1f_Embryo7	WT	measurement1	6.6421	20.2629	13.9	1.45776	61.538
20161007_E8.5 TORP BALBc_Litter 5.1f_Embryo7	WT	measurement1	7.0573	22.6785	13.9	1.63155	65.3847
20161007_E8.5 TORP BALBc_Litter 5.1f_Embryo7	WT	measurement1	7.4724	25.8279	13.9	1.85812	69.2306
20161007_E8.5 TORP BALBc_Litter 5.1f_Embryo7	WT	measurement1	7.8875	25.4262	13.9	1.82922	73.0764
20161007_E8.5 TORP BALBc_Litter 5.1f_Embryo7	WT	measurement1	8.3027	28.7849	13.9	2.07086	76.9231
20161007_E8.5 TORP BALBc_Litter 5.1f_Embryo7	WT	measurement1	8.7178	29.5825	13.9	2.12824	80.769
20161007_E8.5 TORP BALBc_Litter 5.1f_Embryo7	WT	measurement1	9.1329	32.7641	13.9	2.35713	84.6148
20161007_E8.5 TORP BALBc_Litter 5.1f_Embryo7	WT	measurement1	9.5481	33.7846	13.9	2.43055	88.4616
20161007_E8.5 TORP BALBc_Litter 5.1f_Embryo7	WT	measurement1	9.9632	62.5505	13.9	4.50004	92.3074
20161007_E8.5 TORP BALBc_Litter 5.1f_Embryo7	WT	measurement1	10.3783	76.0626	13.9	5.47213	96.1532
20161007_E8.5 TORP BALBc_Litter 5.1f_Embryo7	WT	measurement1	10.7935	79.3046	13.9	5.70537	100
20161007_E8.5 TORP BALBc_Litter 5.1f_Embryo7	WT	measurement2	0	102.634	15.163	6.76872	0
20161007_E8.5 TORP BALBc_Litter 5.1f_Embryo7	WT	measurement2	0.4151	106.667	15.163	7.03469	2.94095
20161007_E8.5 TORP BALBc_Litter 5.1f_Embryo7	WT	measurement2	0.8303	97.9252	15.163	6.45817	5.8826
20161007_E8.5 TORP BALBc_Litter 5.1f_Embryo7	WT	measurement2	1.2454	98.4663	15.163	6.49385	8.82355
20161007_E8.5 TORP BALBc_Litter 5.1f_Embryo7	WT	measurement2	1.6605	69.3613	15.163	4.57438	11.7645
20161007_E8.5 TORP BALBc_Litter 5.1f_Embryo7	WT	measurement2	2.0757	62.0879	15.163	4.0947	14.7062
20161007_E8.5 TORP BALBc_Litter 5.1f_Embryo7	WT	measurement2	2.4908	49.5456	15.163	3.26753	17.6471
20161007_E8.5 TORP BALBc_Litter 5.1f_Embryo7	WT	measurement2	2.9059	34.9959	15.163	2.30798	20.588
20161007_E8.5 TORP BALBc_Litter 5.1f_Embryo7	WT	measurement2	3.3211	32.3257	15.163	2.13188	23.5297
20161007_E8.5 TORP BALBc_Litter 5.1f_Embryo7	WT	measurement2	3.7362	35.255	15.163	2.32507	26.4707
20161007_E8.5 TORP BALBc_Litter 5.1f_Embryo7	WT	measurement2	4.1513	26.8982	15.163	1.77394	29.4116
20161007_E8.5 TORP BALBc_Litter 5.1f_Embryo7	WT	measurement2	4.5665	27.7205	15.163	1.82817	32.3533
20161007_E8.5 TORP BALBc_Litter 5.1f_Embryo7	WT	measurement2	4.9816	30.1115	15.163	1.98585	35.2942
20161007_E8.5 TORP BALBc_Litter 5.1f_Embryo7	WT	measurement2	5.3967	24.7289	15.163	1.63087	38.2351
20161007_E8.5 TORP BALBc_Litter 5.1f_Embryo7	WT	measurement2	5.8119	25.8611	15.163	1.70554	41.1768
20161007_E8.5 TORP BALBc_Litter 5.1f_Embryo7	WT	measurement2	6.227	26.6141	15.163	1.7552	44.1178
20161007_E8.5 TORP BALBc_Litter 5.1f_Embryo7	WT	measurement2	6.6421	22.3903	15.163	1.47664	47.0587
20161007_E8.5 TORP BALBc_Litter 5.1f_Embryo7	WT	measurement2	7.0573	23.7456	15.163	1.56602	50.0004
20161007_E8.5 TORP BALBc_Litter 5.1f_Embryo7	WT	measurement2	7.4724	26.7168	15.163	1.76197	52.9413
20161007_E8.5 TORP BALBc_Litter 5.1f_Embryo7	WT	measurement2	7.8875	24.3088	15.163	1.60317	55.8822
20161007_E8.5 TORP BALBc_Litter 5.1f_Embryo7	WT	measurement2	8.3027	30.3076	15.163	1.99879	58.8239
20161007_E8.5 TORP BALBc_Litter 5.1f_Embryo7	WT	measurement2	8.7178	33.9952	15.163	2.24198	61.7649
20161007_E8.5 TORP BALBc_Litter 5.1f_Embryo7	WT	measurement2	9.1329	28.8254	15.163	1.90104	64.7058
20161007_E8.5 TORP BALBc_Litter 5.1f_Embryo7	WT	measurement2	9.5481	32.8805	15.163	2.16847	67.6475
20161007_E8.5 TORP BALBc_Litter 5.1f_Embryo7	WT	measurement2	9.9632	26.7875	15.163	1.76664	70.5884
20161007_E8.5 TORP BALBc_Litter 5.1f_Embryo7	WT	measurement2	10.3783	28.1736	15.163	1.85805	73.5293
20161007_E8.5 TORP BALBc_Litter 5.1f_Embryo7	WT	measurement2	10.7935	31.0689	15.163	2.04899	76.471
20161007_E8.5 TORP BALBc_Litter 5.1f_Embryo7	WT	measurement2	11.2086	40.6483	15.163	2.68076	79.412
20161007_E8.5 TORP BALBc_Litter 5.1f_Embryo7	WT	measurement2	11.6237	43.3032	15.163	2.85585	82.3529
20161007_E8.5 TORP BALBc_Litter 5.1f_Embryo7	WT	measurement2	12.0389	40.1428	15.163	2.64742	85.2946
20161007_E8.5 TORP BALBc_Litter 5.1f_Embryo7	WT	measurement2	12.454	36.2661	15.163	2.39175	88.2355
20161007_E8.5 TORP BALBc_Litter 5.1f_Embryo7	WT	measurement2	12.8691	45.2086	15.163	2.98151	91.1764
20161007_E8.5 TORP BALBc_Litter 5.1f_Embryo7	WT	measurement2	13.2843	54.7716	15.163	3.61219	94.1181
20161007_E8.5 TORP BALBc_Litter 5.1f_Embryo7	WT	measurement2	13.6994	84.405	15.163	5.56651	97.0591
20161007_E8.5 TORP BALBc_Litter 5.1f_Embryo7	WT	measurement2	14.1145	102.844	15.163	6.78259	100
20161007_E8.5 TORP BALBc_Litter 5.1f_Embryo7	WT	measurement3	0	113.954	16.384	6.95517	0
20161007_E8.5 TORP BALBc_Litter 5.1f_Embryo7	WT	measurement3	0.41513	111.746	16.384	6.82042	4.34779
20161007_E8.5 TORP BALBc_Litter 5.1f_Embryo7	WT	measurement3	0.83027	101.878	16.384	6.21812	8.69569
20161007_E8.5 TORP BALBc_Litter 5.1f_Embryo7	WT	measurement3	1.2454	63.0009	16.384	3.84527	13.0435
20161007_E8.5 TORP BALBc_Litter 5.1f_Embryo7	WT	measurement3	1.66053	58.1339	16.384	3.54821	17.3913
20161007_E8.5 TORP BALBc_Litter 5.1f_Embryo7	WT	measurement3	2.07566	39.7583	16.384	2.42665	21.7391
20161007_E8.5 TORP BALBc_Litter 5.1f_Embryo7	WT	measurement3	2.4908	46.7311	16.384	2.85224	26.087
20161007_E8.5 TORP BALBc_Litter 5.1f_Embryo7	WT	measurement3	2.90593	29.8211	16.384	1.82014	30.4348
20161007_E8.5 TORP BALBc_Litter 5.1f_Embryo7	WT	measurement3	3.32106	31.7575	16.384	1.93832	34.7826
20161007_E8.5 TORP BALBc_Litter 5.1f_Embryo7	WT	measurement3	3.7362	35.508	16.384	2.16724	39.1305
20161007_E8.5 TORP BALBc_Litter 5.1f_Embryo7	WT	measurement3	4.15133	31.9104	16.384	1.94766	43.4783
20161007_E8.5 TORP BALBc_Litter 5.1f_Embryo7	WT	measurement3	4.56646	29.5109	16.384	1.8012	47.8261
20161007_E8.5 TORP BALBc_Litter 5.1f_Embryo7	WT	measurement3	4.9816	35.3398	16.384	2.15697	52.1739
20161007_E8.5 TORP BALBc_Litter 5.1f_Embryo7	WT	measurement3	5.39673	27.514	16.384	1.67932	56.5217
20161007_E8.5 TORP BALBc_Litter 5.1f_Embryo7	WT	measurement3	5.81186	31.1087	16.384	1.89872	60.8695
20161007_E8.5 TORP BALBc_Litter 5.1f_Embryo7	WT	measurement3	6.22699	30.4782	16.384	1.86024	65.2173
20161007_E8.5 TORP BALBc_Litter 5.1f_Embryo7	WT	measurement3	6.64213	45.3694	16.384	2.76913	69.5652
20161007_E8.5 TORP BALBc_Litter 5.1f_Embryo7	WT	measurement3	7.05726	37.4503	16.384	2.28578	73.913
20161007_E8.5 TORP BALBc_Litter 5.1f_Embryo7	WT	measurement3	7.47239	49.3196	16.384	3.01023	78.2608
20161007_E8.5 TORP BALBc_Litter 5.1f_Embryo7	WT	measurement3	7.88753	80.0353	16.384	4.88497	82.6087
20161007_E8.5 TORP BALBc_Litter 5.1f_Embryo7	WT	measurement3	8.30266	79.1292	16.384	4.82966	86.9565
20161007_E8.5 TORP BALBc_Litter 5.1f_Embryo7	WT	measurement3	8.71779	94.1372	16.384	5.74568	91.3043
20161007_E8.5 TORP BALBc_Litter 5.1f_Embryo7	WT	measurement3	9.13292	96.0065	16.384	5.85977	95.6521
20161007_E8.5 TORP BALBc_Litter 5.1f_Embryo7	WT	measurement3	9.54806	83.5154	16.384	5.09738	100
20161007_E8.5 TORP BALBc_Litter 5.1f_Embryo7	WT	measurement4	0	119.632	15.455	7.74066	0
20161007_E8.5 TORP BALBc_Litter 5.1f_Embryo7	WT	measurement4	0.4151	107.753	15.455	6.97204	2.94095
20161007_E8.5 TORP BALBc_Litter 5.1f_Embryo7	WT	measurement4	0.8303	64.7699	15.455	4.19087	5.8826
20161007_E8.5 TORP BALBc_Litter 5.1f_Embryo7	WT	measurement4	1.2454	43.8049	15.455	2.83435	8.82355
20161007_E8.5 TORP BALBc_Litter 5.1f_Embryo7	WT	measurement4	1.6605	46.8284	15.455	3.02998	11.7645
20161007_E8.5 TORP BALBc_Litter 5.1f_Embryo7	WT	measurement4	2.0757	37.7584	15.455	2.44312	14.7062
20161007_E8.5 TORP BALBc_Litter 5.1f_Embryo7	WT	measurement4	2.4908	32.642	15.455	2.11207	17.6471
20161007_E8.5 TORP BALBc_Litter 5.1f_Embryo7	WT	measurement4	2.9059	27.1468	15.455	1.75651	20.588
20161007_E8.5 TORP BALBc_Litter 5.1f_Embryo7	WT	measurement4	3.3211	32.5031	15.455	2.10308	23.5297
20161007_E8.5 TORP BALBc_Litter 5.1f_Embryo7	WT	measurement4	3.7362	26.6897	15.455	1.72693	26.4707
20161007_E8.5 TORP BALBc_Litter 5.1f_Embryo7	WT	measurement4	4.1513	25.7116	15.455	1.66364	29.4116
20161007_E8.5 TORP BALBc_Litter 5.1f_Embryo7	WT	measurement4	4.5665	23.2608	15.455	1.50507	32.3533
20161007_E8.5 TORP BALBc_Litter 5.1f_Embryo7	WT	measurement4	4.9816	22.5729	15.455	1.46056	35.2942
20161007_E8.5 TORP BALBc_Litter 5.1f_Embryo7	WT	measurement4	5.3967	23.9463	15.455	1.54942	38.2351
20161007_E8.5 TORP BALBc_Litter 5.1f_Embryo7	WT	measurement4	5.8119	23.5972	15.455	1.52683	41.1768
20161007_E8.5 TORP BALBc_Litter 5.1f_Embryo7	WT	measurement4	6.227	25.5996	15.455	1.6564	44.1178
20161007_E8.5 TORP BALBc_Litter 5.1f_Embryo7	WT	measurement4	6.6421	26.6714	15.455	1.72575	47.0587
20161007_E8.5 TORP BALBc_Litter 5.1f_Embryo7	WT	measurement4	7.0573	26.8413	15.455	1.73674	50.0004
20161007_E8.5 TORP BALBc_Litter 5.1f_Embryo7	WT	measurement4	7.4724	30.1062	15.455	1.94799	52.9413
20161007_E8.5 TORP BALBc_Litter 5.1f_Embryo7	WT	measurement4	7.8875	26.6259	15.455	1.7228	55.8822
20161007_E8.5 TORP BALBc_Litter 5.1f_Embryo7	WT	measurement4	8.3027	29.514	15.455	1.90967	58.8239
20161007_E8.5 TORP BALBc_Litter 5.1f_Embryo7	WT	measurement4	8.7178	28.9189	15.455	1.87117	61.7649
20161007_E8.5 TORP BALBc_Litter 5.1f_Embryo7	WT	measurement4	9.1329	28.8738	15.455	1.86825	64.7058
20161007_E8.5 TORP BALBc_Litter 5.1f_Embryo7	WT	measurement4	9.5481	33.3753	15.455	2.15951	67.6475
20161007_E8.5 TORP BALBc_Litter 5.1f_Embryo7	WT	measurement4	9.9632	30.9178	15.455	2.0005	70.5884
20161007_E8.5 TORP BALBc_Litter 5.1f_Embryo7	WT	measurement4	10.3783	28.5299	15.455	1.846	73.5293
20161007_E8.5 TORP BALBc_Litter 5.1f_Embryo7	WT	measurement4	10.7935	26.0279	15.455	1.68411	76.471
20161007_E8.5 TORP BALBc_Litter 5.1f_Embryo7	WT	measurement4	11.2086	35.2533	15.455	2.28103	79.412
20161007_E8.5 TORP BALBc_Litter 5.1f_Embryo7	WT	measurement4	11.6237	34.2764	15.455	2.21782	82.3529
20161007_E8.5 TORP BALBc_Litter 5.1f_Embryo7	WT	measurement4	12.0389	41.5565	15.455	2.68887	85.2946
20161007_E8.5 TORP BALBc_Litter 5.1f_Embryo7	WT	measurement4	12.454	44.6398	15.455	2.88837	88.2355
20161007_E8.5 TORP BALBc_Litter 5.1f_Embryo7	WT	measurement4	12.8691	60.4743	15.455	3.91293	91.1764
20161007_E8.5 TORP BALBc_Litter 5.1f_Embryo7	WT	measurement4	13.2843	104.338	15.455	6.7511	94.1181
20161007_E8.5 TORP BALBc_Litter 5.1f_Embryo7	WT	measurement4	13.6994	92.8236	15.455	6.00606	97.0591
20161007_E8.5 TORP BALBc_Litter 5.1f_Embryo7	WT	measurement4	14.1145	72.7285	15.455	4.70582	100
20161007_E8.5 TORP BALBc_Litter 5.1f_Embryo7	WT	measurement5	0	79.396	11.526	6.88843	0
20161007_E8.5 TORP BALBc_Litter 5.1f_Embryo7	WT	measurement5	0.4151	126.221	11.526	10.951	3.70341
20161007_E8.5 TORP BALBc_Litter 5.1f_Embryo7	WT	measurement5	0.8303	156.138	11.526	13.5466	7.4077
20161007_E8.5 TORP BALBc_Litter 5.1f_Embryo7	WT	measurement5	1.2454	128.608	11.526	11.1581	11.1111
20161007_E8.5 TORP BALBc_Litter 5.1f_Embryo7	WT	measurement5	1.6605	59.756	11.526	5.18445	14.8145
20161007_E8.5 TORP BALBc_Litter 5.1f_Embryo7	WT	measurement5	2.0757	39.218	11.526	3.40257	18.5188
20161007_E8.5 TORP BALBc_Litter 5.1f_Embryo7	WT	measurement5	2.4908	51.414	11.526	4.4607	22.2222
20161007_E8.5 TORP BALBc_Litter 5.1f_Embryo7	WT	measurement5	2.9059	39.36	11.526	3.41489	25.9256
20161007_E8.5 TORP BALBc_Litter 5.1f_Embryo7	WT	measurement5	3.3211	28.952	11.526	2.51189	29.6299
20161007_E8.5 TORP BALBc_Litter 5.1f_Embryo7	WT	measurement5	3.7362	42.535	11.526	3.69035	33.3333
20161007_E8.5 TORP BALBc_Litter 5.1f_Embryo7	WT	measurement5	4.1513	39.083	11.526	3.39086	37.0367
20161007_E8.5 TORP BALBc_Litter 5.1f_Embryo7	WT	measurement5	4.5665	56.502	11.526	4.90213	40.741
20161007_E8.5 TORP BALBc_Litter 5.1f_Embryo7	WT	measurement5	4.9816	35.448	11.526	3.07548	44.4444
20161007_E8.5 TORP BALBc_Litter 5.1f_Embryo7	WT	measurement5	5.3967	40.486	11.526	3.51258	48.1479
20161007_E8.5 TORP BALBc_Litter 5.1f_Embryo7	WT	measurement5	5.8119	47.414	11.526	4.11366	51.8521
20161007_E8.5 TORP BALBc_Litter 5.1f_Embryo7	WT	measurement5	6.227	42.644	11.526	3.69981	55.5556
20161007_E8.5 TORP BALBc_Litter 5.1f_Embryo7	WT	measurement5	6.6421	37.472	11.526	3.25108	59.259
20161007_E8.5 TORP BALBc_Litter 5.1f_Embryo7	WT	measurement5	7.0573	35.931	11.526	3.11739	62.9633
20161007_E8.5 TORP BALBc_Litter 5.1f_Embryo7	WT	measurement5	7.4724	31.292	11.526	2.71491	66.6667
20161007_E8.5 TORP BALBc_Litter 5.1f_Embryo7	WT	measurement5	7.8875	40.144	11.526	3.48291	70.3701
20161007_E8.5 TORP BALBc_Litter 5.1f_Embryo7	WT	measurement5	8.3027	41.831	11.526	3.62927	74.0744
20161007_E8.5 TORP BALBc_Litter 5.1f_Embryo7	WT	measurement5	8.7178	37.936	11.526	3.29134	77.7778
20161007_E8.5 TORP BALBc_Litter 5.1f_Embryo7	WT	measurement5	9.1329	39.133	11.526	3.39519	81.4812
20161007_E8.5 TORP BALBc_Litter 5.1f_Embryo7	WT	measurement5	9.5481	37.652	11.526	3.2667	85.1855
20161007_E8.5 TORP BALBc_Litter 5.1f_Embryo7	WT	measurement5	9.9632	45.501	11.526	3.94768	88.8889
20161007_E8.5 TORP BALBc_Litter 5.1f_Embryo7	WT	measurement5	10.3783	63.097	11.526	5.47432	92.5923
20161007_E8.5 TORP BALBc_Litter 5.1f_Embryo7	WT	measurement5	10.7935	68.59	11.526	5.95089	96.2966
20161007_E8.5 TORP BALBc_Litter 5.1f_Embryo7	WT	measurement5	11.2086	117.347	11.526	10.1811	100
20161007_E8.5 TORP BALBc_Litter 9.2b_Embryo3	Mutant	measurement1	0	169.383	21.986	7.70413	0
20161007_E8.5 TORP BALBc_Litter 9.2b_Embryo3	Mutant	measurement1	0.4613	125.661	21.986	5.7155	2.77803
20161007_E8.5 TORP BALBc_Litter 9.2b_Embryo3	Mutant	measurement1	0.9225	139.843	21.986	6.36055	5.55546
20161007_E8.5 TORP BALBc_Litter 9.2b_Embryo3	Mutant	measurement1	1.3838	168.809	21.986	7.67802	8.33348
20161007_E8.5 TORP BALBc_Litter 9.2b_Embryo3	Mutant	measurement1	1.845	181.397	21.986	8.25057	11.1109
20161007_E8.5 TORP BALBc_Litter 9.2b_Embryo3	Mutant	measurement1	2.3063	189.723	21.986	8.62926	13.8889
20161007_E8.5 TORP BALBc_Litter 9.2b_Embryo3	Mutant	measurement1	2.7676	172.29	21.986	7.83635	16.667
20161007_E8.5 TORP BALBc_Litter 9.2b_Embryo3	Mutant	measurement1	3.2288	172.33	21.986	7.83817	19.4444
20161007_E8.5 TORP BALBc_Litter 9.2b_Embryo3	Mutant	measurement1	3.6901	158.072	21.986	7.18967	22.2224
20161007_E8.5 TORP BALBc_Litter 9.2b_Embryo3	Mutant	measurement1	4.1513	156.154	21.986	7.10243	24.9998
20161007_E8.5 TORP BALBc_Litter 9.2b_Embryo3	Mutant	measurement1	4.6126	143.433	21.986	6.52383	27.7779
20161007_E8.5 TORP BALBc_Litter 9.2b_Embryo3	Mutant	measurement1	5.0738	213.883	21.986	9.72815	30.5553
20161007_E8.5 TORP BALBc_Litter 9.2b_Embryo3	Mutant	measurement1	5.5351	140.453	21.986	6.38829	33.3333
20161007_E8.5 TORP BALBc_Litter 9.2b_Embryo3	Mutant	measurement1	5.9964	140.33	21.986	6.3827	36.1114
20161007_E8.5 TORP BALBc_Litter 9.2b_Embryo3	Mutant	measurement1	6.4576	117.242	21.986	5.33258	38.8888
20161007_E8.5 TORP BALBc_Litter 9.2b_Embryo3	Mutant	measurement1	6.9189	111.828	21.986	5.08633	41.6668
20161007_E8.5 TORP BALBc_Litter 9.2b_Embryo3	Mutant	measurement1	7.3801	114.916	21.986	5.22678	44.4442
20161007_E8.5 TORP BALBc_Litter 9.2b_Embryo3	Mutant	measurement1	7.8414	102.091	21.986	4.64345	47.2223
20161007_E8.5 TORP BALBc_Litter 9.2b_Embryo3	Mutant	measurement1	8.3027	91.111	21.986	4.14405	50.0003
20161007_E8.5 TORP BALBc_Litter 9.2b_Embryo3	Mutant	measurement1	8.7639	76.405	21.986	3.47517	52.7777
20161007_E8.5 TORP BALBc_Litter 9.2b_Embryo3	Mutant	measurement1	9.2252	81.711	21.986	3.7165	55.5558
20161007_E8.5 TORP BALBc_Litter 9.2b_Embryo3	Mutant	measurement1	9.6864	87.021	21.986	3.95802	58.3332
20161007_E8.5 TORP BALBc_Litter 9.2b_Embryo3	Mutant	measurement1	10.1477	90.826	21.986	4.13108	61.1112
20161007_E8.5 TORP BALBc_Litter 9.2b_Embryo3	Mutant	measurement1	10.609	84.037	21.986	3.8223	63.8892
20161007_E8.5 TORP BALBc_Litter 9.2b_Embryo3	Mutant	measurement1	11.0702	78.519	21.986	3.57132	66.6667
20161007_E8.5 TORP BALBc_Litter 9.2b_Embryo3	Mutant	measurement1	11.5315	96.671	21.986	4.39693	69.4447
20161007_E8.5 TORP BALBc_Litter 9.2b_Embryo3	Mutant	measurement1	11.9927	107.112	21.986	4.87183	72.2221
20161007_E8.5 TORP BALBc_Litter 9.2b_Embryo3	Mutant	measurement1	12.454	100.348	21.986	4.56418	75.0002
20161007_E8.5 TORP BALBc_Litter 9.2b_Embryo3	Mutant	measurement1	12.9152	100.345	21.986	4.56404	77.7776
20161007_E8.5 TORP BALBc_Litter 9.2b_Embryo3	Mutant	measurement1	13.3765	126.109	21.986	5.73588	80.5556
20161007_E8.5 TORP BALBc_Litter 9.2b_Embryo3	Mutant	measurement1	13.8378	108.869	21.986	4.95174	83.3336
20161007_E8.5 TORP BALBc_Litter 9.2b_Embryo3	Mutant	measurement1	14.299	101.694	21.986	4.6254	86.1111
20161007_E8.5 TORP BALBc_Litter 9.2b_Embryo3	Mutant	measurement1	14.7603	128.975	21.986	5.86623	88.8891
20161007_E8.5 TORP BALBc_Litter 9.2b_Embryo3	Mutant	measurement1	15.2215	118.241	21.986	5.37801	91.6665
20161007_E8.5 TORP BALBc_Litter 9.2b_Embryo3	Mutant	measurement1	15.6828	103.857	21.986	4.72378	94.4445
20161007_E8.5 TORP BALBc_Litter 9.2b_Embryo3	Mutant	measurement1	16.1441	126.322	21.986	5.74557	97.2226
20161007_E8.5 TORP BALBc_Litter 9.2b_Embryo3	Mutant	measurement1	16.6053	133.396	21.986	6.06732	100
20161007_E8.5 TORP BALBc_Litter 9.2b_Embryo3	Mutant	measurement2	0	81.009	24.1	3.36137	0
20161007_E8.5 TORP BALBc_Litter 9.2b_Embryo3	Mutant	measurement2	0.4613	80.071	24.1	3.32245	3.84651
20161007_E8.5 TORP BALBc_Litter 9.2b_Embryo3	Mutant	measurement2	0.9225	90.971	24.1	3.77473	7.69218
20161007_E8.5 TORP BALBc_Litter 9.2b_Embryo3	Mutant	measurement2	1.3838	79.949	24.1	3.31739	11.5387
20161007_E8.5 TORP BALBc_Litter 9.2b_Embryo3	Mutant	measurement2	1.845	63.834	24.1	2.64871	15.3844
20161007_E8.5 TORP BALBc_Litter 9.2b_Embryo3	Mutant	measurement2	2.3063	54.712	24.1	2.27021	19.2309
20161007_E8.5 TORP BALBc_Litter 9.2b_Embryo3	Mutant	measurement2	2.7676	48.375	24.1	2.00726	23.0774
20161007_E8.5 TORP BALBc_Litter 9.2b_Embryo3	Mutant	measurement2	3.2288	45.423	24.1	1.88477	26.923
20161007_E8.5 TORP BALBc_Litter 9.2b_Embryo3	Mutant	measurement2	3.6901	48.39	24.1	2.00788	30.7696
20161007_E8.5 TORP BALBc_Litter 9.2b_Embryo3	Mutant	measurement2	4.1513	56.701	24.1	2.35274	34.6152
20161007_E8.5 TORP BALBc_Litter 9.2b_Embryo3	Mutant	measurement2	4.6126	59.099	24.1	2.45224	38.4617
20161007_E8.5 TORP BALBc_Litter 9.2b_Embryo3	Mutant	measurement2	5.0738	64.019	24.1	2.65639	42.3074
20161007_E8.5 TORP BALBc_Litter 9.2b_Embryo3	Mutant	measurement2	5.5351	73.592	24.1	3.05361	46.1539
20161007_E8.5 TORP BALBc_Litter 9.2b_Embryo3	Mutant	measurement2	5.9964	88.034	24.1	3.65286	50.0004
20161007_E8.5 TORP BALBc_Litter 9.2b_Embryo3	Mutant	measurement2	6.4576	55.021	24.1	2.28303	53.8461
20161007_E8.5 TORP BALBc_Litter 9.2b_Embryo3	Mutant	measurement2	6.9189	66.953	24.1	2.77813	57.6926
20161007_E8.5 TORP BALBc_Litter 9.2b_Embryo3	Mutant	measurement2	7.3801	69.37	24.1	2.87842	61.5383
20161007_E8.5 TORP BALBc_Litter 9.2b_Embryo3	Mutant	measurement2	7.8414	84.758	24.1	3.51693	65.3848
20161007_E8.5 TORP BALBc_Litter 9.2b_Embryo3	Mutant	measurement2	8.3027	103.897	24.1	4.31108	69.2313
20161007_E8.5 TORP BALBc_Litter 9.2b_Embryo3	Mutant	measurement2	8.7639	111.028	24.1	4.60697	73.077
20161007_E8.5 TORP BALBc_Litter 9.2b_Embryo3	Mutant	measurement2	9.2252	62.731	24.1	2.60295	76.9235
20161007_E8.5 TORP BALBc_Litter 9.2b_Embryo3	Mutant	measurement2	9.6864	88.551	24.1	3.67432	80.7691
20161007_E8.5 TORP BALBc_Litter 9.2b_Embryo3	Mutant	measurement2	10.1477	99.449	24.1	4.12651	84.6156
20161007_E8.5 TORP BALBc_Litter 9.2b_Embryo3	Mutant	measurement2	10.609	131.968	24.1	5.47585	88.4621
20161007_E8.5 TORP BALBc_Litter 9.2b_Embryo3	Mutant	measurement2	11.0702	159.706	24.1	6.6268	92.3078
20161007_E8.5 TORP BALBc_Litter 9.2b_Embryo3	Mutant	measurement2	11.5315	95.38	24.1	3.95768	96.1543
20161007_E8.5 TORP BALBc_Litter 9.2b_Embryo3	Mutant	measurement2	11.9927	123.261	24.1	5.11456	100
20161007_E8.5 TORP BALBc_Litter 9.2b_Embryo3	Mutant	measurement3	0	90.8347	19.962	4.55038	0
20161007_E8.5 TORP BALBc_Litter 9.2b_Embryo3	Mutant	measurement3	0.46126	96.5	19.962	4.83418	6.25002
20161007_E8.5 TORP BALBc_Litter 9.2b_Embryo3	Mutant	measurement3	0.92252	93.997	19.962	4.7088	12.5
20161007_E8.5 TORP BALBc_Litter 9.2b_Embryo3	Mutant	measurement3	1.38378	81.0088	19.962	4.05815	18.7501
20161007_E8.5 TORP BALBc_Litter 9.2b_Embryo3	Mutant	measurement3	1.84504	75.9971	19.962	3.80709	25.0001
20161007_E8.5 TORP BALBc_Litter 9.2b_Embryo3	Mutant	measurement3	2.30629	62.7865	19.962	3.1453	31.2499
20161007_E8.5 TORP BALBc_Litter 9.2b_Embryo3	Mutant	measurement3	2.76755	57.1254	19.962	2.86171	37.5
20161007_E8.5 TORP BALBc_Litter 9.2b_Embryo3	Mutant	measurement3	3.22881	60.4955	19.962	3.03053	43.75
20161007_E8.5 TORP BALBc_Litter 9.2b_Embryo3	Mutant	measurement3	3.69007	53.7438	19.962	2.69231	50
20161007_E8.5 TORP BALBc_Litter 9.2b_Embryo3	Mutant	measurement3	4.15133	38.9839	19.962	1.95291	56.25
20161007_E8.5 TORP BALBc_Litter 9.2b_Embryo3	Mutant	measurement3	4.61259	27.9803	19.962	1.40168	62.5
20161007_E8.5 TORP BALBc_Litter 9.2b_Embryo3	Mutant	measurement3	5.07385	41.5516	19.962	2.08153	68.7501
20161007_E8.5 TORP BALBc_Litter 9.2b_Embryo3	Mutant	measurement3	5.53511	39.356	19.962	1.97155	75.0001
20161007_E8.5 TORP BALBc_Litter 9.2b_Embryo3	Mutant	measurement3	5.99636	45.8751	19.962	2.29812	81.2499
20161007_E8.5 TORP BALBc_Litter 9.2b_Embryo3	Mutant	measurement3	6.45762	51.3034	19.962	2.57005	87.5
20161007_E8.5 TORP BALBc_Litter 9.2b_Embryo3	Mutant	measurement3	6.91888	44.9328	19.962	2.25092	93.75
20161007_E8.5 TORP BALBc_Litter 9.2b_Embryo3	Mutant	measurement3	7.38014	45.6599	19.962	2.28734	100
20161007_E8.5 TORP BALBc_Litter 9.2b_Embryo3	Mutant	measurement4	0	73.3333	17.615	4.16312	0
20161007_E8.5 TORP BALBc_Litter 9.2b_Embryo3	Mutant	measurement4	0.46126	87	17.615	4.93897	6.25002
20161007_E8.5 TORP BALBc_Litter 9.2b_Embryo3	Mutant	measurement4	0.92252	87.6667	17.615	4.97682	12.5
20161007_E8.5 TORP BALBc_Litter 9.2b_Embryo3	Mutant	measurement4	1.38378	97.5	17.615	5.53506	18.7501
20161007_E8.5 TORP BALBc_Litter 9.2b_Embryo3	Mutant	measurement4	1.84504	93.8333	17.615	5.3269	25.0001
20161007_E8.5 TORP BALBc_Litter 9.2b_Embryo3	Mutant	measurement4	2.30629	107.167	17.615	6.08383	31.2499
20161007_E8.5 TORP BALBc_Litter 9.2b_Embryo3	Mutant	measurement4	2.76755	117	17.615	6.64207	37.5
20161007_E8.5 TORP BALBc_Litter 9.2b_Embryo3	Mutant	measurement4	3.22881	106	17.615	6.0176	43.75
20161007_E8.5 TORP BALBc_Litter 9.2b_Embryo3	Mutant	measurement4	3.69007	95.8333	17.615	5.44044	50
20161007_E8.5 TORP BALBc_Litter 9.2b_Embryo3	Mutant	measurement4	4.15133	99.1666	17.615	5.62967	56.25
20161007_E8.5 TORP BALBc_Litter 9.2b_Embryo3	Mutant	measurement4	4.61259	92.3294	17.615	5.24152	62.5
20161007_E8.5 TORP BALBc_Litter 9.2b_Embryo3	Mutant	measurement4	5.07385	93.2407	17.615	5.29326	68.7501
20161007_E8.5 TORP BALBc_Litter 9.2b_Embryo3	Mutant	measurement4	5.53511	102.577	17.615	5.82326	75.0001
20161007_E8.5 TORP BALBc_Litter 9.2b_Embryo3	Mutant	measurement4	5.99636	84.1134	17.615	4.7751	81.2499
20161007_E8.5 TORP BALBc_Litter 9.2b_Embryo3	Mutant	measurement4	6.45762	117.016	17.615	6.64297	87.5
20161007_E8.5 TORP BALBc_Litter 9.2b_Embryo3	Mutant	measurement4	6.91888	87.7244	17.615	4.9801	93.75
20161007_E8.5 TORP BALBc_Litter 9.2b_Embryo3	Mutant	measurement4	7.38014	73.8608	17.615	4.19306	100
20161007_E8.5 TORP BALBc_Litter 9.2b_Embryo3	Mutant	measurement5	0	62	19.286	3.21477	0
20161007_E8.5 TORP BALBc_Litter 9.2b_Embryo3	Mutant	measurement5	0.4613	50.5	19.286	2.61848	4.34819
20161007_E8.5 TORP BALBc_Litter 9.2b_Embryo3	Mutant	measurement5	0.9225	43.3333	19.286	2.24688	8.69545
20161007_E8.5 TORP BALBc_Litter 9.2b_Embryo3	Mutant	measurement5	1.3838	42.1667	19.286	2.18639	13.0436
20161007_E8.5 TORP BALBc_Litter 9.2b_Embryo3	Mutant	measurement5	1.845	40.1667	19.286	2.08269	17.3909
20161007_E8.5 TORP BALBc_Litter 9.2b_Embryo3	Mutant	measurement5	2.3063	40.1667	19.286	2.08269	21.7391
20161007_E8.5 TORP BALBc_Litter 9.2b_Embryo3	Mutant	measurement5	2.7676	51.6667	19.286	2.67897	26.0873
20161007_E8.5 TORP BALBc_Litter 9.2b_Embryo3	Mutant	measurement5	3.2288	50.1667	19.286	2.6012	30.4345
20161007_E8.5 TORP BALBc_Litter 9.2b_Embryo3	Mutant	measurement5	3.6901	53.6667	19.286	2.78268	34.7827
20161007_E8.5 TORP BALBc_Litter 9.2b_Embryo3	Mutant	measurement5	4.1513	59.6667	19.286	3.09378	39.13
20161007_E8.5 TORP BALBc_Litter 9.2b_Embryo3	Mutant	measurement5	4.6126	55.5	19.286	2.87774	43.4782
20161007_E8.5 TORP BALBc_Litter 9.2b_Embryo3	Mutant	measurement5	5.0738	56.1667	19.286	2.9123	47.8254
20161007_E8.5 TORP BALBc_Litter 9.2b_Embryo3	Mutant	measurement5	5.5351	48.6667	19.286	2.52342	52.1736
20161007_E8.5 TORP BALBc_Litter 9.2b_Embryo3	Mutant	measurement5	5.9964	49.8328	19.286	2.58388	56.5218
20161007_E8.5 TORP BALBc_Litter 9.2b_Embryo3	Mutant	measurement5	6.4576	47.0017	19.286	2.43709	60.8691
20161007_E8.5 TORP BALBc_Litter 9.2b_Embryo3	Mutant	measurement5	6.9189	46.3247	19.286	2.40199	65.2173
20161007_E8.5 TORP BALBc_Litter 9.2b_Embryo3	Mutant	measurement5	7.3801	43.887	19.286	2.27559	69.5645
20161007_E8.5 TORP BALBc_Litter 9.2b_Embryo3	Mutant	measurement5	7.8414	42.7751	19.286	2.21794	73.9127
20161007_E8.5 TORP BALBc_Litter 9.2b_Embryo3	Mutant	measurement5	8.3027	41.8662	19.286	2.17081	78.2609
20161007_E8.5 TORP BALBc_Litter 9.2b_Embryo3	Mutant	measurement5	8.7639	65.4698	19.286	3.39468	82.6082
20161007_E8.5 TORP BALBc_Litter 9.2b_Embryo3	Mutant	measurement5	9.2252	58.2647	19.286	3.02109	86.9564
20161007_E8.5 TORP BALBc_Litter 9.2b_Embryo3	Mutant	measurement5	9.6864	57.0466	19.286	2.95793	91.3036
20161007_E8.5 TORP BALBc_Litter 9.2b_Embryo3	Mutant	measurement5	10.1477	62.793	19.286	3.25589	95.6518
20161007_E8.5 TORP BALBc_Litter 9.2b_Embryo3	Mutant	measurement5	10.609	60.3427	19.286	3.12883	100
20161007_E8.5 TORP BALBc_Litter 9.2b_Embryo6	WT	measurement1	0	104.011	4	26.0028	0
20161007_E8.5 TORP BALBc_Litter 9.2b_Embryo6	WT	measurement1	0.41513	125.383	4	31.3457	5.26312
20161007_E8.5 TORP BALBc_Litter 9.2b_Embryo6	WT	measurement1	0.83027	151.411	4	37.8527	10.5264
20161007_E8.5 TORP BALBc_Litter 9.2b_Embryo6	WT	measurement1	1.2454	135.889	4	33.9722	15.7895
20161007_E8.5 TORP BALBc_Litter 9.2b_Embryo6	WT	measurement1	1.66053	90.0446	4	22.5112	21.0526
20161007_E8.5 TORP BALBc_Litter 9.2b_Embryo6	WT	measurement1	2.07566	85.12	4	21.28	26.3157
20161007_E8.5 TORP BALBc_Litter 9.2b_Embryo6	WT	measurement1	2.4908	58.3781	4	14.5945	31.579
20161007_E8.5 TORP BALBc_Litter 9.2b_Embryo6	WT	measurement1	2.90593	61.9074	4	15.4769	36.8421
20161007_E8.5 TORP BALBc_Litter 9.2b_Embryo6	WT	measurement1	3.32106	65.8035	4	16.4509	42.1052
20161007_E8.5 TORP BALBc_Litter 9.2b_Embryo6	WT	measurement1	3.7362	66.5458	4	16.6364	47.3684
20161007_E8.5 TORP BALBc_Litter 9.2b_Embryo6	WT	measurement1	4.15133	73.0371	4	18.2593	52.6316
20161007_E8.5 TORP BALBc_Litter 9.2b_Embryo6	WT	measurement1	4.56646	73.6585	4	18.4146	57.8947
20161007_E8.5 TORP BALBc_Litter 9.2b_Embryo6	WT	measurement1	4.9816	90.0528	4	22.5132	63.1579
20161007_E8.5 TORP BALBc_Litter 9.2b_Embryo6	WT	measurement1	5.39673	84.1815	4	21.0454	68.421
20161007_E8.5 TORP BALBc_Litter 9.2b_Embryo6	WT	measurement1	5.81186	111.757	4	27.9392	73.6842
20161007_E8.5 TORP BALBc_Litter 9.2b_Embryo6	WT	measurement1	6.22699	121.02	4	30.2551	78.9473
20161007_E8.5 TORP BALBc_Litter 9.2b_Embryo6	WT	measurement1	6.64213	116.217	4	29.0542	84.2105
20161007_E8.5 TORP BALBc_Litter 9.2b_Embryo6	WT	measurement1	7.05726	120.443	4	30.1107	89.4736
20161007_E8.5 TORP BALBc_Litter 9.2b_Embryo6	WT	measurement1	7.47239	125.682	4	31.4205	94.7368
20161007_E8.5 TORP BALBc_Litter 9.2b_Embryo6	WT	measurement1	7.88753	130.054	4	32.5136	100
20161007_E8.5 TORP BALBc_Litter 9.2b_Embryo6	WT	measurement2	0	124.725	6.2	20.1169	0
20161007_E8.5 TORP BALBc_Litter 9.2b_Embryo6	WT	measurement2	0.41513	134.652	6.2	21.7181	6.66662
20161007_E8.5 TORP BALBc_Litter 9.2b_Embryo6	WT	measurement2	0.83027	125.543	6.2	20.2489	13.3334
20161007_E8.5 TORP BALBc_Litter 9.2b_Embryo6	WT	measurement2	1.2454	120.674	6.2	19.4635	20
20161007_E8.5 TORP BALBc_Litter 9.2b_Embryo6	WT	measurement2	1.66053	87.285	6.2	14.0782	26.6667
20161007_E8.5 TORP BALBc_Litter 9.2b_Embryo6	WT	measurement2	2.07566	74.243	6.2	11.9747	33.3333
20161007_E8.5 TORP BALBc_Litter 9.2b_Embryo6	WT	measurement2	2.4908	76.394	6.2	12.3216	40.0001
20161007_E8.5 TORP BALBc_Litter 9.2b_Embryo6	WT	measurement2	2.90593	71.604	6.2	11.549	46.6667
20161007_E8.5 TORP BALBc_Litter 9.2b_Embryo6	WT	measurement2	3.32106	64.303	6.2	10.3715	53.3333
20161007_E8.5 TORP BALBc_Litter 9.2b_Embryo6	WT	measurement2	3.7362	81.344	6.2	13.12	60.0001
20161007_E8.5 TORP BALBc_Litter 9.2b_Embryo6	WT	measurement2	4.15133	85.526	6.2	13.7945	66.6667
20161007_E8.5 TORP BALBc_Litter 9.2b_Embryo6	WT	measurement2	4.56646	143.151	6.2	23.0889	73.3333
20161007_E8.5 TORP BALBc_Litter 9.2b_Embryo6	WT	measurement2	4.9816	149.71	6.2	24.1468	80.0001
20161007_E8.5 TORP BALBc_Litter 9.2b_Embryo6	WT	measurement2	5.39673	162.71	6.2	26.2435	86.6668
20161007_E8.5 TORP BALBc_Litter 9.2b_Embryo6	WT	measurement2	5.81186	171.25	6.2	27.621	93.3334
20161007_E8.5 TORP BALBc_Litter 9.2b_Embryo6	WT	measurement2	6.22699	162.685	6.2	26.2395	100
20161007_E8.5 TORP BALBc_Litter 9.2b_Embryo6	WT	measurement3	0	127.5	5.343	23.863	0
20161007_E8.5 TORP BALBc_Litter 9.2b_Embryo6	WT	measurement3	0.41513	139.333	5.343	26.0777	5.88231
20161007_E8.5 TORP BALBc_Litter 9.2b_Embryo6	WT	measurement3	0.83027	115.833	5.343	21.6794	11.7648
20161007_E8.5 TORP BALBc_Litter 9.2b_Embryo6	WT	measurement3	1.2454	90.833	5.343	17.0004	17.6471
20161007_E8.5 TORP BALBc_Litter 9.2b_Embryo6	WT	measurement3	1.66053	79.667	5.343	14.9105	23.5294
20161007_E8.5 TORP BALBc_Litter 9.2b_Embryo6	WT	measurement3	2.07566	65.167	5.343	12.1967	29.4117
20161007_E8.5 TORP BALBc_Litter 9.2b_Embryo6	WT	measurement3	2.4908	62.994	5.343	11.79	35.2942
20161007_E8.5 TORP BALBc_Litter 9.2b_Embryo6	WT	measurement3	2.90593	56.345	5.343	10.5456	41.1765
20161007_E8.5 TORP BALBc_Litter 9.2b_Embryo6	WT	measurement3	3.32106	52.017	5.343	9.73554	47.0588
20161007_E8.5 TORP BALBc_Litter 9.2b_Embryo6	WT	measurement3	3.7362	58.212	5.343	10.895	52.9412
20161007_E8.5 TORP BALBc_Litter 9.2b_Embryo6	WT	measurement3	4.15133	71.124	5.343	13.3116	58.8235
20161007_E8.5 TORP BALBc_Litter 9.2b_Embryo6	WT	measurement3	4.56646	71.543	5.343	13.39	64.7058
20161007_E8.5 TORP BALBc_Litter 9.2b_Embryo6	WT	measurement3	4.9816	80.215	5.343	15.0131	70.5883
20161007_E8.5 TORP BALBc_Litter 9.2b_Embryo6	WT	measurement3	5.39673	97.275	5.343	18.2061	76.4706
20161007_E8.5 TORP BALBc_Litter 9.2b_Embryo6	WT	measurement3	5.81186	120.639	5.343	22.5789	82.3529
20161007_E8.5 TORP BALBc_Litter 9.2b_Embryo6	WT	measurement3	6.22699	156.227	5.343	29.2396	88.2352
20161007_E8.5 TORP BALBc_Litter 9.2b_Embryo6	WT	measurement3	6.64213	156.267	5.343	29.2471	94.1177
20161007_E8.5 TORP BALBc_Litter 9.2b_Embryo6	WT	measurement3	7.05726	135.02	5.343	25.2704	100
20161007_E8.5 TORP BALBc_Litter 9.2b_Embryo6	WT	measurement4	0	87.532	8.929	9.80311	0
20161007_E8.5 TORP BALBc_Litter 9.2b_Embryo6	WT	measurement4	0.4151	98.091	8.929	10.9857	3.70341
20161007_E8.5 TORP BALBc_Litter 9.2b_Embryo6	WT	measurement4	0.8303	96.971	8.929	10.8602	7.4077
20161007_E8.5 TORP BALBc_Litter 9.2b_Embryo6	WT	measurement4	1.2454	87.604	8.929	9.81118	11.1111
20161007_E8.5 TORP BALBc_Litter 9.2b_Embryo6	WT	measurement4	1.6605	94.751	8.929	10.6116	14.8145
20161007_E8.5 TORP BALBc_Litter 9.2b_Embryo6	WT	measurement4	2.0757	83.098	8.929	9.30653	18.5188
20161007_E8.5 TORP BALBc_Litter 9.2b_Embryo6	WT	measurement4	2.4908	63.154	8.929	7.07291	22.2222
20161007_E8.5 TORP BALBc_Litter 9.2b_Embryo6	WT	measurement4	2.9059	74.132	8.929	8.30239	25.9256
20161007_E8.5 TORP BALBc_Litter 9.2b_Embryo6	WT	measurement4	3.3211	68.276	8.929	7.64654	29.6299
20161007_E8.5 TORP BALBc_Litter 9.2b_Embryo6	WT	measurement4	3.7362	42.994	8.929	4.8151	33.3333
20161007_E8.5 TORP BALBc_Litter 9.2b_Embryo6	WT	measurement4	4.1513	60.654	8.929	6.79292	37.0367
20161007_E8.5 TORP BALBc_Litter 9.2b_Embryo6	WT	measurement4	4.5665	43.368	8.929	4.85698	40.741
20161007_E8.5 TORP BALBc_Litter 9.2b_Embryo6	WT	measurement4	4.9816	31.789	8.929	3.5602	44.4444
20161007_E8.5 TORP BALBc_Litter 9.2b_Embryo6	WT	measurement4	5.3967	50.297	8.929	5.63299	48.1479
20161007_E8.5 TORP BALBc_Litter 9.2b_Embryo6	WT	measurement4	5.8119	34.26	8.929	3.83694	51.8521
20161007_E8.5 TORP BALBc_Litter 9.2b_Embryo6	WT	measurement4	6.227	32.822	8.929	3.67589	55.5556
20161007_E8.5 TORP BALBc_Litter 9.2b_Embryo6	WT	measurement4	6.6421	43.857	8.929	4.91175	59.259
20161007_E8.5 TORP BALBc_Litter 9.2b_Embryo6	WT	measurement4	7.0573	37.824	8.929	4.23608	62.9633
20161007_E8.5 TORP BALBc_Litter 9.2b_Embryo6	WT	measurement4	7.4724	44.583	8.929	4.99306	66.6667
20161007_E8.5 TORP BALBc_Litter 9.2b_Embryo6	WT	measurement4	7.8875	50.686	8.929	5.67656	70.3701
20161007_E8.5 TORP BALBc_Litter 9.2b_Embryo6	WT	measurement4	8.3027	47.476	8.929	5.31706	74.0744
20161007_E8.5 TORP BALBc_Litter 9.2b_Embryo6	WT	measurement4	8.7178	53.399	8.929	5.9804	77.7778
20161007_E8.5 TORP BALBc_Litter 9.2b_Embryo6	WT	measurement4	9.1329	66.341	8.929	7.42984	81.4812
20161007_E8.5 TORP BALBc_Litter 9.2b_Embryo6	WT	measurement4	9.5481	100.418	8.929	11.2463	85.1855
20161007_E8.5 TORP BALBc_Litter 9.2b_Embryo6	WT	measurement4	9.9632	93.684	8.929	10.4921	88.8889
20161007_E8.5 TORP BALBc_Litter 9.2b_Embryo6	WT	measurement4	10.3783	90.668	8.929	10.1543	92.5923
20161007_E8.5 TORP BALBc_Litter 9.2b_Embryo6	WT	measurement4	10.7935	113.403	8.929	12.7005	96.2966
20161007_E8.5 TORP BALBc_Litter 9.2b_Embryo6	WT	measurement4	11.2086	136.131	8.929	15.2459	100
20161007_E8.5 TORP BALBc_Litter 9.2b_Embryo6	WT	measurement5	0	110.321	4.093	26.9537	0
20161007_E8.5 TORP BALBc_Litter 9.2b_Embryo6	WT	measurement5	0.4151	122.915	4.093	30.0304	2.85691
20161007_E8.5 TORP BALBc_Litter 9.2b_Embryo6	WT	measurement5	0.8303	106.171	4.093	25.9396	5.7145
20161007_E8.5 TORP BALBc_Litter 9.2b_Embryo6	WT	measurement5	1.2454	97.7863	4.093	23.8911	8.57141
20161007_E8.5 TORP BALBc_Litter 9.2b_Embryo6	WT	measurement5	1.6605	88.3256	4.093	21.5797	11.4283
20161007_E8.5 TORP BALBc_Litter 9.2b_Embryo6	WT	measurement5	2.0757	77.7617	4.093	18.9987	14.2859
20161007_E8.5 TORP BALBc_Litter 9.2b_Embryo6	WT	measurement5	2.4908	85.0564	4.093	20.7809	17.1428
20161007_E8.5 TORP BALBc_Litter 9.2b_Embryo6	WT	measurement5	2.9059	71.7927	4.093	17.5404	19.9997
20161007_E8.5 TORP BALBc_Litter 9.2b_Embryo6	WT	measurement5	3.3211	63.1194	4.093	15.4213	22.8573
20161007_E8.5 TORP BALBc_Litter 9.2b_Embryo6	WT	measurement5	3.7362	57.7191	4.093	14.1019	25.7142
20161007_E8.5 TORP BALBc_Litter 9.2b_Embryo6	WT	measurement5	4.1513	59.4456	4.093	14.5237	28.5711
20161007_E8.5 TORP BALBc_Litter 9.2b_Embryo6	WT	measurement5	4.5665	52.6082	4.093	12.8532	31.4287
20161007_E8.5 TORP BALBc_Litter 9.2b_Embryo6	WT	measurement5	4.9816	43.2289	4.093	10.5617	34.2856
20161007_E8.5 TORP BALBc_Litter 9.2b_Embryo6	WT	measurement5	5.3967	49.4033	4.093	12.0702	37.1425
20161007_E8.5 TORP BALBc_Litter 9.2b_Embryo6	WT	measurement5	5.8119	41.5657	4.093	10.1553	40.0001
20161007_E8.5 TORP BALBc_Litter 9.2b_Embryo6	WT	measurement5	6.227	44.3913	4.093	10.8457	42.857
20161007_E8.5 TORP BALBc_Litter 9.2b_Embryo6	WT	measurement5	6.6421	41.0612	4.093	10.0321	45.714
20161007_E8.5 TORP BALBc_Litter 9.2b_Embryo6	WT	measurement5	7.0573	44.3946	4.093	10.8465	48.5715
20161007_E8.5 TORP BALBc_Litter 9.2b_Embryo6	WT	measurement5	7.4724	44.1927	4.093	10.7971	51.4285
20161007_E8.5 TORP BALBc_Litter 9.2b_Embryo6	WT	measurement5	7.8875	45.2128	4.093	11.0464	54.2854
20161007_E8.5 TORP BALBc_Litter 9.2b_Embryo6	WT	measurement5	8.3027	45.3241	4.093	11.0736	57.143
20161007_E8.5 TORP BALBc_Litter 9.2b_Embryo6	WT	measurement5	8.7178	45.019	4.093	10.999	59.9999
20161007_E8.5 TORP BALBc_Litter 9.2b_Embryo6	WT	measurement5	9.1329	46.5818	4.093	11.3808	62.8568
20161007_E8.5 TORP BALBc_Litter 9.2b_Embryo6	WT	measurement5	9.5481	46.841	4.093	11.4442	65.7144
20161007_E8.5 TORP BALBc_Litter 9.2b_Embryo6	WT	measurement5	9.9632	45.9872	4.093	11.2356	68.5713
20161007_E8.5 TORP BALBc_Litter 9.2b_Embryo6	WT	measurement5	10.3783	46.3588	4.093	11.3264	71.4282
20161007_E8.5 TORP BALBc_Litter 9.2b_Embryo6	WT	measurement5	10.7935	50.8563	4.093	12.4252	74.2858
20161007_E8.5 TORP BALBc_Litter 9.2b_Embryo6	WT	measurement5	11.2086	54.4449	4.093	13.302	77.1427
20161007_E8.5 TORP BALBc_Litter 9.2b_Embryo6	WT	measurement5	11.6237	60.8458	4.093	14.8658	79.9996
20161007_E8.5 TORP BALBc_Litter 9.2b_Embryo6	WT	measurement5	12.0389	56.9222	4.093	13.9072	82.8572
20161007_E8.5 TORP BALBc_Litter 9.2b_Embryo6	WT	measurement5	12.454	62.1413	4.093	15.1823	85.7141
20161007_E8.5 TORP BALBc_Litter 9.2b_Embryo6	WT	measurement5	12.8691	73.2654	4.093	17.9002	88.571
20161007_E8.5 TORP BALBc_Litter 9.2b_Embryo6	WT	measurement5	13.2843	81.9532	4.093	20.0228	91.4286
20161007_E8.5 TORP BALBc_Litter 9.2b_Embryo6	WT	measurement5	13.6994	92.0165	4.093	22.4814	94.2855
20161007_E8.5 TORP BALBc_Litter 9.2b_Embryo6	WT	measurement5	14.1145	96.5099	4.093	23.5793	97.1424
20161007_E8.5 TORP BALBc_Litter 9.2b_Embryo6	WT	measurement5	14.5297	81.5173	4.093	19.9163	100
20161007_E8.5 TORP BALBc_Litter 9.2b_Embryo10	WT	measurement1	0	135.047	17.314	7.79987	0
20161007_E8.5 TORP BALBc_Litter 9.2b_Embryo10	WT	measurement1	0.4151	128.395	17.314	7.41568	2.77755
20161007_E8.5 TORP BALBc_Litter 9.2b_Embryo10	WT	measurement1	0.8303	115.429	17.314	6.6668	5.55578
20161007_E8.5 TORP BALBc_Litter 9.2b_Embryo10	WT	measurement1	1.2454	127.182	17.314	7.34562	8.33333
20161007_E8.5 TORP BALBc_Litter 9.2b_Embryo10	WT	measurement1	1.6605	100.264	17.314	5.79092	11.1109
20161007_E8.5 TORP BALBc_Litter 9.2b_Embryo10	WT	measurement1	2.0757	89.145	17.314	5.14872	13.8891
20161007_E8.5 TORP BALBc_Litter 9.2b_Embryo10	WT	measurement1	2.4908	86.22	17.314	4.97979	16.6667
20161007_E8.5 TORP BALBc_Litter 9.2b_Embryo10	WT	measurement1	2.9059	80.63	17.314	4.65693	19.4442
20161007_E8.5 TORP BALBc_Litter 9.2b_Embryo10	WT	measurement1	3.3211	69.21	17.314	3.99734	22.2224
20161007_E8.5 TORP BALBc_Litter 9.2b_Embryo10	WT	measurement1	3.7362	56.18	17.314	3.24477	25
20161007_E8.5 TORP BALBc_Litter 9.2b_Embryo10	WT	measurement1	4.1513	44.453	17.314	2.56746	27.7776
20161007_E8.5 TORP BALBc_Litter 9.2b_Embryo10	WT	measurement1	4.5665	42.629	17.314	2.46211	30.5558
20161007_E8.5 TORP BALBc_Litter 9.2b_Embryo10	WT	measurement1	4.9816	36.941	17.314	2.13359	33.3333
20161007_E8.5 TORP BALBc_Litter 9.2b_Embryo10	WT	measurement1	5.3967	35.194	17.314	2.03269	36.1109
20161007_E8.5 TORP BALBc_Litter 9.2b_Embryo10	WT	measurement1	5.8119	32.14	17.314	1.8563	38.8891
20161007_E8.5 TORP BALBc_Litter 9.2b_Embryo10	WT	measurement1	6.227	33.092	17.314	1.91129	41.6667
20161007_E8.5 TORP BALBc_Litter 9.2b_Embryo10	WT	measurement1	6.6421	37.524	17.314	2.16726	44.4442
20161007_E8.5 TORP BALBc_Litter 9.2b_Embryo10	WT	measurement1	7.0573	39.893	17.314	2.30409	47.2224
20161007_E8.5 TORP BALBc_Litter 9.2b_Embryo10	WT	measurement1	7.4724	48.995	17.314	2.82979	50
20161007_E8.5 TORP BALBc_Litter 9.2b_Embryo10	WT	measurement1	7.8875	47.765	17.314	2.75875	52.7776
20161007_E8.5 TORP BALBc_Litter 9.2b_Embryo10	WT	measurement1	8.3027	50.625	17.314	2.92393	55.5558
20161007_E8.5 TORP BALBc_Litter 9.2b_Embryo10	WT	measurement1	8.7178	43.17	17.314	2.49336	58.3333
20161007_E8.5 TORP BALBc_Litter 9.2b_Embryo10	WT	measurement1	9.1329	53.121	17.314	3.0681	61.1109
20161007_E8.5 TORP BALBc_Litter 9.2b_Embryo10	WT	measurement1	9.5481	52.281	17.314	3.01958	63.8891
20161007_E8.5 TORP BALBc_Litter 9.2b_Embryo10	WT	measurement1	9.9632	59.614	17.314	3.44311	66.6667
20161007_E8.5 TORP BALBc_Litter 9.2b_Embryo10	WT	measurement1	10.3783	62.663	17.314	3.61921	69.4442
20161007_E8.5 TORP BALBc_Litter 9.2b_Embryo10	WT	measurement1	10.7935	54.362	17.314	3.13977	72.2224
20161007_E8.5 TORP BALBc_Litter 9.2b_Embryo10	WT	measurement1	11.2086	68.426	17.314	3.95206	75
20161007_E8.5 TORP BALBc_Litter 9.2b_Embryo10	WT	measurement1	11.6237	68.162	17.314	3.93681	77.7776
20161007_E8.5 TORP BALBc_Litter 9.2b_Embryo10	WT	measurement1	12.0389	87.916	17.314	5.07774	80.5558
20161007_E8.5 TORP BALBc_Litter 9.2b_Embryo10	WT	measurement1	12.454	96.568	17.314	5.57745	83.3333
20161007_E8.5 TORP BALBc_Litter 9.2b_Embryo10	WT	measurement1	12.8691	124.508	17.314	7.19117	86.1109
20161007_E8.5 TORP BALBc_Litter 9.2b_Embryo10	WT	measurement1	13.2843	152.645	17.314	8.81628	88.8891
20161007_E8.5 TORP BALBc_Litter 9.2b_Embryo10	WT	measurement1	13.6994	168.394	17.314	9.72589	91.6667
20161007_E8.5 TORP BALBc_Litter 9.2b_Embryo10	WT	measurement1	14.1145	195.03	17.314	11.2643	94.4442
20161007_E8.5 TORP BALBc_Litter 9.2b_Embryo10	WT	measurement1	14.5297	164.336	17.314	9.49151	97.2224
20161007_E8.5 TORP BALBc_Litter 9.2b_Embryo10	WT	measurement1	14.9448	122.831	17.314	7.09432	100
20161007_E8.5 TORP BALBc_Litter 9.2b_Embryo10	WT	measurement2	0	178.667	17.1	10.4484	0
20161007_E8.5 TORP BALBc_Litter 9.2b_Embryo10	WT	measurement2	0.4151	205.667	17.1	12.0273	3.57115
20161007_E8.5 TORP BALBc_Litter 9.2b_Embryo10	WT	measurement2	0.8303	192.5	17.1	11.2573	7.14316
20161007_E8.5 TORP BALBc_Litter 9.2b_Embryo10	WT	measurement2	1.2454	133.667	17.1	7.81678	10.7143
20161007_E8.5 TORP BALBc_Litter 9.2b_Embryo10	WT	measurement2	1.6605	120.005	17.1	7.01784	14.2855
20161007_E8.5 TORP BALBc_Litter 9.2b_Embryo10	WT	measurement2	2.0757	105.606	17.1	6.17579	17.8575
20161007_E8.5 TORP BALBc_Litter 9.2b_Embryo10	WT	measurement2	2.4908	72.374	17.1	4.2324	21.4286
20161007_E8.5 TORP BALBc_Litter 9.2b_Embryo10	WT	measurement2	2.9059	42.711	17.1	2.49772	24.9998
20161007_E8.5 TORP BALBc_Litter 9.2b_Embryo10	WT	measurement2	3.3211	50.026	17.1	2.9255	28.5718
20161007_E8.5 TORP BALBc_Litter 9.2b_Embryo10	WT	measurement2	3.7362	39.07	17.1	2.2848	32.1429
20161007_E8.5 TORP BALBc_Litter 9.2b_Embryo10	WT	measurement2	4.1513	33.891	17.1	1.98193	35.7141
20161007_E8.5 TORP BALBc_Litter 9.2b_Embryo10	WT	measurement2	4.5665	42.208	17.1	2.4683	39.2861
20161007_E8.5 TORP BALBc_Litter 9.2b_Embryo10	WT	measurement2	4.9816	33.047	17.1	1.93257	42.8573
20161007_E8.5 TORP BALBc_Litter 9.2b_Embryo10	WT	measurement2	5.3967	37.85	17.1	2.21345	46.4284
20161007_E8.5 TORP BALBc_Litter 9.2b_Embryo10	WT	measurement2	5.8119	37.714	17.1	2.2055	50.0004
20161007_E8.5 TORP BALBc_Litter 9.2b_Embryo10	WT	measurement2	6.227	41.072	17.1	2.40187	53.5716
20161007_E8.5 TORP BALBc_Litter 9.2b_Embryo10	WT	measurement2	6.6421	39.925	17.1	2.3348	57.1427
20161007_E8.5 TORP BALBc_Litter 9.2b_Embryo10	WT	measurement2	7.0573	40.025	17.1	2.34064	60.7147
20161007_E8.5 TORP BALBc_Litter 9.2b_Embryo10	WT	measurement2	7.4724	38.618	17.1	2.25836	64.2859
20161007_E8.5 TORP BALBc_Litter 9.2b_Embryo10	WT	measurement2	7.8875	48.576	17.1	2.8407	67.8571
20161007_E8.5 TORP BALBc_Litter 9.2b_Embryo10	WT	measurement2	8.3027	52.472	17.1	3.06854	71.4291
20161007_E8.5 TORP BALBc_Litter 9.2b_Embryo10	WT	measurement2	8.7178	58.185	17.1	3.40263	75.0002
20161007_E8.5 TORP BALBc_Litter 9.2b_Embryo10	WT	measurement2	9.1329	71.533	17.1	4.18322	78.5714
20161007_E8.5 TORP BALBc_Litter 9.2b_Embryo10	WT	measurement2	9.5481	69.412	17.1	4.05918	82.1434
20161007_E8.5 TORP BALBc_Litter 9.2b_Embryo10	WT	measurement2	9.9632	71.201	17.1	4.1638	85.7145
20161007_E8.5 TORP BALBc_Litter 9.2b_Embryo10	WT	measurement2	10.3783	81.046	17.1	4.73953	89.2857
20161007_E8.5 TORP BALBc_Litter 9.2b_Embryo10	WT	measurement2	10.7935	104.234	17.1	6.09556	92.8577
20161007_E8.5 TORP BALBc_Litter 9.2b_Embryo10	WT	measurement2	11.2086	139.789	17.1	8.1748	96.4288
20161007_E8.5 TORP BALBc_Litter 9.2b_Embryo10	WT	measurement2	11.6237	135.792	17.1	7.94105	100
20161007_E8.5 TORP BALBc_Litter 9.2b_Embryo10	WT	measurement3	0	81.6243	13.738	5.9415	0
20161007_E8.5 TORP BALBc_Litter 9.2b_Embryo10	WT	measurement3	0.4151	96.4148	13.738	7.01811	3.44799
20161007_E8.5 TORP BALBc_Litter 9.2b_Embryo10	WT	measurement3	0.8303	80.8272	13.738	5.88348	6.89681
20161007_E8.5 TORP BALBc_Litter 9.2b_Embryo10	WT	measurement3	1.2454	62.9163	13.738	4.57973	10.3448
20161007_E8.5 TORP BALBc_Litter 9.2b_Embryo10	WT	measurement3	1.6605	60.8472	13.738	4.42912	13.7928
20161007_E8.5 TORP BALBc_Litter 9.2b_Embryo10	WT	measurement3	2.0757	50.878	13.738	3.70345	17.2416
20161007_E8.5 TORP BALBc_Litter 9.2b_Embryo10	WT	measurement3	2.4908	49.8452	13.738	3.62827	20.6896
20161007_E8.5 TORP BALBc_Litter 9.2b_Embryo10	WT	measurement3	2.9059	46.6542	13.738	3.396	24.1376
20161007_E8.5 TORP BALBc_Litter 9.2b_Embryo10	WT	measurement3	3.3211	46.4972	13.738	3.38457	27.5864
20161007_E8.5 TORP BALBc_Litter 9.2b_Embryo10	WT	measurement3	3.7362	36.0731	13.738	2.62579	31.0344
20161007_E8.5 TORP BALBc_Litter 9.2b_Embryo10	WT	measurement3	4.1513	40.1478	13.738	2.92239	34.4824
20161007_E8.5 TORP BALBc_Litter 9.2b_Embryo10	WT	measurement3	4.5665	41.2738	13.738	3.00435	37.9312
20161007_E8.5 TORP BALBc_Litter 9.2b_Embryo10	WT	measurement3	4.9816	36.9033	13.738	2.68622	41.3792
20161007_E8.5 TORP BALBc_Litter 9.2b_Embryo10	WT	measurement3	5.3967	36.945	13.738	2.68926	44.8272
20161007_E8.5 TORP BALBc_Litter 9.2b_Embryo10	WT	measurement3	5.8119	35.9384	13.738	2.61598	48.276
20161007_E8.5 TORP BALBc_Litter 9.2b_Embryo10	WT	measurement3	6.227	37.4051	13.738	2.72275	51.724
20161007_E8.5 TORP BALBc_Litter 9.2b_Embryo10	WT	measurement3	6.6421	35.597	13.738	2.59113	55.172
20161007_E8.5 TORP BALBc_Litter 9.2b_Embryo10	WT	measurement3	7.0573	34.5253	13.738	2.51312	58.6208
20161007_E8.5 TORP BALBc_Litter 9.2b_Embryo10	WT	measurement3	7.4724	37.772	13.738	2.74945	62.0688
20161007_E8.5 TORP BALBc_Litter 9.2b_Embryo10	WT	measurement3	7.8875	33.8844	13.738	2.46647	65.5168
20161007_E8.5 TORP BALBc_Litter 9.2b_Embryo10	WT	measurement3	8.3027	37.7722	13.738	2.74947	68.9656
20161007_E8.5 TORP BALBc_Litter 9.2b_Embryo10	WT	measurement3	8.7178	36.8063	13.738	2.67916	72.4136
20161007_E8.5 TORP BALBc_Litter 9.2b_Embryo10	WT	measurement3	9.1329	39.569	13.738	2.88026	75.8616
20161007_E8.5 TORP BALBc_Litter 9.2b_Embryo10	WT	measurement3	9.5481	43.9817	13.738	3.20146	79.3104
20161007_E8.5 TORP BALBc_Litter 9.2b_Embryo10	WT	measurement3	9.9632	46.7801	13.738	3.40516	82.7584
20161007_E8.5 TORP BALBc_Litter 9.2b_Embryo10	WT	measurement3	10.3783	49.7149	13.738	3.61879	86.2064
20161007_E8.5 TORP BALBc_Litter 9.2b_Embryo10	WT	measurement3	10.7935	66.5657	13.738	4.84537	89.6552
20161007_E8.5 TORP BALBc_Litter 9.2b_Embryo10	WT	measurement3	11.2086	84.3782	13.738	6.14196	93.1032
20161007_E8.5 TORP BALBc_Litter 9.2b_Embryo10	WT	measurement3	11.6237	112.892	13.738	8.21749	96.5512
20161007_E8.5 TORP BALBc_Litter 9.2b_Embryo10	WT	measurement3	12.0389	120.731	13.738	8.78808	100
20161007_E8.5 TORP BALBc_Litter 9.2b_Embryo10	WT	measurement4	0	145.126	15.204	9.54525	0
20161007_E8.5 TORP BALBc_Litter 9.2b_Embryo10	WT	measurement4	0.41513	166.091	15.204	10.9242	4.76187
20161007_E8.5 TORP BALBc_Litter 9.2b_Embryo10	WT	measurement4	0.83027	161.012	15.204	10.5901	9.52386
20161007_E8.5 TORP BALBc_Litter 9.2b_Embryo10	WT	measurement4	1.2454	151.383	15.204	9.95679	14.2857
20161007_E8.5 TORP BALBc_Litter 9.2b_Embryo10	WT	measurement4	1.66053	115.294	15.204	7.58314	19.0476
20161007_E8.5 TORP BALBc_Litter 9.2b_Embryo10	WT	measurement4	2.07566	95.492	15.204	6.28072	23.8095
20161007_E8.5 TORP BALBc_Litter 9.2b_Embryo10	WT	measurement4	2.4908	81.088	15.204	5.33333	28.5715
20161007_E8.5 TORP BALBc_Litter 9.2b_Embryo10	WT	measurement4	2.90593	64.412	15.204	4.23652	33.3333
20161007_E8.5 TORP BALBc_Litter 9.2b_Embryo10	WT	measurement4	3.32106	67.075	15.204	4.41167	38.0952
20161007_E8.5 TORP BALBc_Litter 9.2b_Embryo10	WT	measurement4	3.7362	68.025	15.204	4.47415	42.8572
20161007_E8.5 TORP BALBc_Litter 9.2b_Embryo10	WT	measurement4	4.15133	59.91	15.204	3.94041	47.6191
20161007_E8.5 TORP BALBc_Litter 9.2b_Embryo10	WT	measurement4	4.56646	62.001	15.204	4.07794	52.3809
20161007_E8.5 TORP BALBc_Litter 9.2b_Embryo10	WT	measurement4	4.9816	64.019	15.204	4.21067	57.1429
20161007_E8.5 TORP BALBc_Litter 9.2b_Embryo10	WT	measurement4	5.39673	67.987	15.204	4.47165	61.9048
20161007_E8.5 TORP BALBc_Litter 9.2b_Embryo10	WT	measurement4	5.81186	62.624	15.204	4.11892	66.6667
20161007_E8.5 TORP BALBc_Litter 9.2b_Embryo10	WT	measurement4	6.22699	71.754	15.204	4.71942	71.4285
20161007_E8.5 TORP BALBc_Litter 9.2b_Embryo10	WT	measurement4	6.64213	76.336	15.204	5.02078	76.1905
20161007_E8.5 TORP BALBc_Litter 9.2b_Embryo10	WT	measurement4	7.05726	74.158	15.204	4.87753	80.9524
20161007_E8.5 TORP BALBc_Litter 9.2b_Embryo10	WT	measurement4	7.47239	85.223	15.204	5.6053	85.7143
20161007_E8.5 TORP BALBc_Litter 9.2b_Embryo10	WT	measurement4	7.88753	94.789	15.204	6.23448	90.4763
20161007_E8.5 TORP BALBc_Litter 9.2b_Embryo10	WT	measurement4	8.30266	131.9	15.204	8.67535	95.2381
20161007_E8.5 TORP BALBc_Litter 9.2b_Embryo10	WT	measurement4	8.71779	140.91	15.204	9.26796	100
20161007_E8.5 TORP BALBc_Litter 9.2b_Embryo10	WT	measurement5	0	71	7.541	9.4152	0
20161007_E8.5 TORP BALBc_Litter 9.2b_Embryo10	WT	measurement5	0.4151	78.3333	7.541	10.3877	3.70341
20161007_E8.5 TORP BALBc_Litter 9.2b_Embryo10	WT	measurement5	0.8303	81.8333	7.541	10.8518	7.4077
20161007_E8.5 TORP BALBc_Litter 9.2b_Embryo10	WT	measurement5	1.2454	59.1667	7.541	7.846	11.1111
20161007_E8.5 TORP BALBc_Litter 9.2b_Embryo10	WT	measurement5	1.6605	49.6667	7.541	6.58622	14.8145
20161007_E8.5 TORP BALBc_Litter 9.2b_Embryo10	WT	measurement5	2.0757	41.1667	7.541	5.45905	18.5188
20161007_E8.5 TORP BALBc_Litter 9.2b_Embryo10	WT	measurement5	2.4908	38.3333	7.541	5.08332	22.2222
20161007_E8.5 TORP BALBc_Litter 9.2b_Embryo10	WT	measurement5	2.9059	31.3333	7.541	4.15506	25.9256
20161007_E8.5 TORP BALBc_Litter 9.2b_Embryo10	WT	measurement5	3.3211	34.832	7.541	4.61902	29.6299
20161007_E8.5 TORP BALBc_Litter 9.2b_Embryo10	WT	measurement5	3.7362	27.3341	7.541	3.62473	33.3333
20161007_E8.5 TORP BALBc_Litter 9.2b_Embryo10	WT	measurement5	4.1513	31.5	7.541	4.17716	37.0367
20161007_E8.5 TORP BALBc_Litter 9.2b_Embryo10	WT	measurement5	4.5665	29.341	7.541	3.89086	40.741
20161007_E8.5 TORP BALBc_Litter 9.2b_Embryo10	WT	measurement5	4.9816	32.467	7.541	4.3054	44.4444
20161007_E8.5 TORP BALBc_Litter 9.2b_Embryo10	WT	measurement5	5.3967	33.511	7.541	4.44384	48.1479
20161007_E8.5 TORP BALBc_Litter 9.2b_Embryo10	WT	measurement5	5.8119	35.8627	7.541	4.7557	51.8521
20161007_E8.5 TORP BALBc_Litter 9.2b_Embryo10	WT	measurement5	6.227	35.917	7.541	4.7629	55.5556
20161007_E8.5 TORP BALBc_Litter 9.2b_Embryo10	WT	measurement5	6.6421	33.794	7.541	4.48137	59.259
20161007_E8.5 TORP BALBc_Litter 9.2b_Embryo10	WT	measurement5	7.0573	31.4506	7.541	4.17061	62.9633
20161007_E8.5 TORP BALBc_Litter 9.2b_Embryo10	WT	measurement5	7.4724	29.9094	7.541	3.96624	66.6667
20161007_E8.5 TORP BALBc_Litter 9.2b_Embryo10	WT	measurement5	7.8875	30.3296	7.541	4.02196	70.3701
20161007_E8.5 TORP BALBc_Litter 9.2b_Embryo10	WT	measurement5	8.3027	29.5422	7.541	3.91754	74.0744
20161007_E8.5 TORP BALBc_Litter 9.2b_Embryo10	WT	measurement5	8.7178	29.2455	7.541	3.8782	77.7778
20161007_E8.5 TORP BALBc_Litter 9.2b_Embryo10	WT	measurement5	9.1329	31.3333	7.541	4.15506	81.4812
20161007_E8.5 TORP BALBc_Litter 9.2b_Embryo10	WT	measurement5	9.5481	40.5613	7.541	5.37877	85.1855
20161007_E8.5 TORP BALBc_Litter 9.2b_Embryo10	WT	measurement5	9.9632	38.4823	7.541	5.10308	88.8889
20161007_E8.5 TORP BALBc_Litter 9.2b_Embryo10	WT	measurement5	10.3783	61.5276	7.541	8.15908	92.5923
20161007_E8.5 TORP BALBc_Litter 9.2b_Embryo10	WT	measurement5	10.7935	65.878	7.541	8.73598	96.2966
20161007_E8.5 TORP BALBc_Litter 9.2b_Embryo10	WT	measurement5	11.2086	90.644	7.541	12.0202	100
