# Supplementary material for: ASPP2 maintains the integrity of mechanically stressed pseudostratified epithelia during morphogenesis
Source: Nat Commun. 2022 Feb 17;13:941. doi: 10.1038/s41467-022-28590-4 (PMC8854694; doi:10.1038/s41467-022-28590-4)
Supplement: Supplementary file 9 — Source Data [file 41467_2022_28590_MOESM9_ESM.zip › Source data/Figure S2f source data.xlsx]

## Sheet: Sheet1
EmbryoID	pHH3positiveCells	EpiblastVolume	Genotype	pHH3perVol
Embryo1	18	529000	EpiNull	3.40265e-05
Embryo2	34	826000	EpiNull	4.11622e-05
Embryo3	40	574000	WT	6.96864e-05
Embryo4	18	499000	WT	3.60721e-05
Embryo5	32	1200000	WT	2.66667e-05
Embryo6	52	1160000	EpiNull	4.48276e-05
Embryo7	24	653000	EpiNull	3.67534e-05
Embryo8	32	873000	WT	3.66552e-05
