# Supplementary material for: ASPP2 maintains the integrity of mechanically stressed pseudostratified epithelia during morphogenesis
Source: Nat Commun. 2022 Feb 17;13:941. doi: 10.1038/s41467-022-28590-4 (PMC8854694; doi:10.1038/s41467-022-28590-4)
Supplement: Supplementary file 9 — Source Data [file 41467_2022_28590_MOESM9_ESM.zip › Source data/Figure S5 source data.xlsx]

## Sheet: Sheet1
	Lifetime	ROI	EmbryoID	Genotype	TensionMeasurement
1	5.403	Epi	E210421_1	Control	TRUE
2	5.196	Epi	E210421_1	Control	TRUE
3	5.102	Epi	E210421_1	Control	TRUE
4	4.834	Epi	E210421_1	Control	TRUE
5	4.938	Epi	E210421_1	Control	TRUE
6	4.882	Epi	E210421_1	Control	TRUE
7	4.601	Epi	E210421_1	Control	TRUE
8	4.829	Epi	E210421_1	Control	TRUE
9	5.289	Epi	E210421_1	Control	TRUE
10	4.578	Epi	E210421_1	Control	TRUE
11	4.944	Epi	E210421_1	Control	TRUE
12	4.872	Epi	E210421_1	Control	TRUE
13	4.8	Epi	E210421_1	Control	TRUE
14	5.127	Epi	E210421_1	Control	TRUE
15	5.158	Epi	E210421_1	Control	TRUE
16	5.359	Epi	E210421_1	Control	TRUE
17	4.798	Epi	E210421_1	Control	TRUE
18	5.055	Epi	E210421_1	Control	TRUE
19	4.903	Epi	E210421_1	Control	TRUE
20	4.984	Epi	E210421_1	Control	TRUE
21	4.857	Epi	E210421_1	Control	TRUE
22	5.002	Epi	E210421_1	Control	TRUE
23	4.922	Epi	E210421_1	Control	TRUE
24	5.039	Epi	E210421_1	Control	TRUE
25	4.689	Epi	E210421_1	Control	TRUE
26	4.486	Epi	E210421_1	Control	TRUE
27	4.298	Epi	E210421_1	Control	TRUE
28	4.953	Epi	E210421_1	Control	TRUE
29	4.961	Epi	E210421_1	Control	TRUE
30	5.053	Epi	E210421_1	Control	TRUE
31	4.849	Epi	E210421_1	Control	TRUE
32	4.882	Epi	E210421_1	Control	TRUE
33	4.757	Epi	E210421_1	Control	TRUE
34	4.934	Epi	E210421_1	Control	TRUE
35	4.962	Epi	E210421_1	Control	TRUE
36	4.868	Epi	E210421_1	Control	TRUE
37	4.721	Epi	E210421_1	Control	TRUE
38	4.912	Epi	E210421_1	Control	TRUE
39	5.013	Epi	E210421_1	Control	TRUE
40	4.588	Epi	E210421_1	Control	TRUE
41	4.776	Epi	E210421_1	Control	TRUE
42	4.361	Epi	E210421_1	Control	TRUE
43	3.533	Epi	E210421_1	Control	TRUE
44	5.126	Epi	E210421_1	Control	TRUE
45	5.17	Epi	E210421_1	Control	TRUE
46	4.623	Epi	E210421_1	Control	TRUE
47	4.907	Epi	E210421_1	Control	TRUE
48	5.031	Epi	E210421_1	Control	TRUE
49	5.141	Epi	E210421_1	Control	TRUE
50	4.816	Epi	E210421_1	Control	TRUE
51	5.155	Epi	E210421_1	Control	TRUE
52	5.446	Epi	E210421_1	Control	TRUE
53	5.037	Epi	E210421_1	Control	TRUE
54	5.162	Epi	E210421_1	Control	TRUE
55	5.332	Epi	E210421_1	Control	TRUE
56	4.474	Epi	E210421_1	Control	TRUE
57	4.967	Epi	E210421_1	Control	TRUE
58	5.357	Epi	E210421_1	Control	TRUE
59	5.442	Epi	E210421_1	Control	TRUE
60	4.981	Epi	E210421_1	Control	TRUE
61	5.183	Epi	E210421_1	Control	TRUE
62	5.138	Epi	E210421_1	Control	TRUE
63	5.26	Epi	E210421_1	Control	TRUE
64	4.84	Epi	E210421_1	Control	TRUE
65	4.297	Epi	E210421_1	Control	TRUE
66	2.259	Epi	E210421_1	Control	FALSE
67	5.318	Epi	E210421_1	Control	TRUE
68	4.769	Epi	E210421_1	Control	TRUE
69	0.29	Epi	E210421_1	Control	FALSE
70	5.09	Epi	E210421_1	Control	TRUE
71	5.426	Epi	E210421_1	Control	TRUE
72	5.486	Epi	E210421_1	Control	TRUE
73	4.914	Epi	E210421_1	Control	TRUE
74	5.124	Epi	E210421_1	Control	TRUE
75	5.322	Epi	E210421_1	Control	TRUE
76	5.354	Epi	E210421_1	Control	TRUE
77	5.379	Epi	E210421_1	Control	TRUE
78	4.387	Epi	E210421_1	Control	TRUE
79	5.408	Epi	E210421_1	Control	TRUE
80	4.591	Epi	E210421_1	Control	TRUE
81	3.554	Epi	E210421_1	Control	TRUE
82	4.739	Epi	E210421_1	Control	TRUE
83	4.709	Epi	E210421_1	Control	TRUE
84	5.053	Epi	E210421_1	Control	TRUE
85	5.099	Epi	E210421_1	Control	TRUE
86	5.619	Epi	E210421_1	Control	TRUE
87	5.056	Epi	E210421_1	Control	TRUE
88	5.248	Epi	E210421_1	Control	TRUE
89	4.789	Epi	E210421_1	Control	TRUE
90	5.186	Epi	E210421_1	Control	TRUE
91	5.387	Epi	E210421_1	Control	TRUE
92	5.049	Epi	E210421_1	Control	TRUE
93	4.901	Epi	E210421_1	Control	TRUE
94	5.239	Epi	E210421_1	Control	TRUE
95	4.656	Epi	E210421_1	Control	TRUE
96	0.831	Epi	E210421_1	Control	FALSE
97	5.056	Epi	E210421_1	Control	TRUE
98	5.033	Epi	E210421_1	Control	TRUE
99	4.787	Epi	E210421_1	Control	TRUE
100	3.147	Epi	E210421_1	Control	TRUE
101	3.762	Epi	E210421_1	Control	TRUE
102	4.979	Epi	E210421_1	Control	TRUE
103	4.832	Epi	E210421_1	Control	TRUE
104	4.912	Epi	E210421_1	Control	TRUE
105	5.444	Epi	E210421_1	Control	TRUE
106	5.059	Epi	E210421_1	Control	TRUE
107	5.027	Epi	E210421_1	Control	TRUE
108	4.816	Epi	E210421_1	Control	TRUE
109	2.005	Epi	E210421_1	Control	FALSE
110	5.05	Epi	E210421_1	Control	TRUE
111	5.065	Epi	E210421_1	Control	TRUE
112	5.059	Epi	E210421_1	Control	TRUE
113	5.098	Epi	E210421_1	Control	TRUE
114	5.172	Epi	E210421_1	Control	TRUE
115	4.836	Epi	E210421_1	Control	TRUE
116	4.808	Epi	E210421_1	Control	TRUE
117	4.933	Epi	E210421_1	Control	TRUE
118	4.914	Epi	E210421_1	Control	TRUE
119	5.139	Epi	E210421_1	Control	TRUE
120	4.906	Epi	E210421_1	Control	TRUE
121	4.547	Epi	E210421_1	Control	TRUE
122	4.843	Epi	E210421_1	Control	TRUE
123	4.651	Epi	E210421_1	Control	TRUE
124	2.203	Epi	E210421_1	Control	FALSE
125	4.883	Epi	E210421_1	Control	TRUE
126	5.244	Epi	E210421_1	Control	TRUE
127	4.586	Epi	E210421_1	Control	TRUE
128	4.282	Epi	E210421_1	Control	TRUE
129	4.644	Epi	E210421_1	Control	TRUE
130	5.249	Epi	E210421_1	Control	TRUE
131	4.738	Epi	E210421_1	Control	TRUE
132	1.683	Epi	E210421_1	Control	FALSE
133	2.207	Epi	E210421_1	Control	FALSE
134	5.084	Epi	E210421_1	Control	TRUE
135	4.667	Epi	E210421_1	Control	TRUE
136	4.932	Epi	E210421_1	Control	TRUE
137	5.006	Epi	E210421_1	Control	TRUE
138	4.626	Epi	E210421_1	Control	TRUE
139	4.397	Epi	E210421_1	Control	TRUE
140	5.433	Epi	E210421_1	Control	TRUE
141	5.288	Epi	E210421_1	Control	TRUE
142	5.304	Epi	E210421_1	Control	TRUE
143	5.093	Epi	E210421_1	Control	TRUE
144	4.772	Epi	E210421_1	Control	TRUE
145	5.108	Epi	E210421_1	Control	TRUE
146	4.757	Epi	E210421_1	Control	TRUE
147	4.869	Epi	E210421_1	Control	TRUE
148	4.899	Epi	E210421_1	Control	TRUE
149	5.096	Epi	E210421_1	Control	TRUE
150	4.74	Epi	E210421_1	Control	TRUE
151	4.558	Epi	E210421_1	Control	TRUE
152	4.672	Epi	E210421_1	Control	TRUE
153	5.227	Epi	E210421_1	Control	TRUE
154	5.333	Epi	E210421_1	Control	TRUE
155	5.147	Epi	E210421_1	Control	TRUE
156	4.936	Epi	E210421_1	Control	TRUE
157	4.785	Epi	E210421_1	Control	TRUE
158	4.92	Epi	E210421_1	Control	TRUE
159	4.771	Epi	E210421_1	Control	TRUE
160	4.737	Epi	E210421_1	Control	TRUE
161	4.778	Epi	E210421_1	Control	TRUE
162	4.681	Epi	E210421_1	Control	TRUE
163	4.817	Epi	E210421_1	Control	TRUE
164	4.747	Epi	E210421_1	Control	TRUE
165	4.832	Epi	E210421_1	Control	TRUE
166	4.997	Epi	E210421_1	Control	TRUE
167	4.65	Epi	E210421_1	Control	TRUE
168	3.571	Epi	E210421_1	Control	TRUE
169	5.249	Epi	E210421_1	Control	TRUE
170	5.223	Epi	E210421_1	Control	TRUE
171	5.198	Epi	E210421_1	Control	TRUE
172	4.97	Epi	E210421_1	Control	TRUE
173	4.801	Epi	E210421_1	Control	TRUE
174	4.9	Epi	E210421_1	Control	TRUE
175	4.675	Epi	E210421_1	Control	TRUE
176	4.861	Epi	E210421_1	Control	TRUE
177	4.765	Epi	E210421_1	Control	TRUE
178	4.822	Epi	E210421_1	Control	TRUE
179	4.855	Epi	E210421_1	Control	TRUE
180	5.399	Epi	E210421_1	Control	TRUE
181	5.051	Epi	E210421_1	Control	TRUE
182	4.944	Epi	E210421_1	Control	TRUE
183	4.65	Epi	E210421_1	Control	TRUE
184	4.248	Epi	E210421_1	Control	TRUE
185	5.021	Epi	E210421_1	Control	TRUE
186	4.273	Epi	E210421_1	Control	TRUE
187	4.112	Epi	E210421_1	Control	TRUE
188	5.204	Epi	E210421_1	Control	TRUE
189	4.931	Epi	E210421_1	Control	TRUE
190	4.946	Epi	E210421_1	Control	TRUE
191	4.901	Epi	E210421_1	Control	TRUE
192	4.794	Epi	E210421_1	Control	TRUE
193	4.68	Epi	E210421_1	Control	TRUE
194	5.298	Epi	E210421_1	Control	TRUE
195	4.742	Epi	E210421_1	Control	TRUE
196	5.256	Epi	E210421_1	Control	TRUE
197	5.158	Epi	E210421_1	Control	TRUE
198	4.923	Epi	E210421_1	Control	TRUE
199	5.007	Epi	E210421_1	Control	TRUE
200	4.251	Epi	E210421_1	Control	TRUE
201	4.9	Epi	E210421_1	Control	TRUE
202	4.67	Epi	E210421_1	Control	TRUE
203	4.779	Epi	E210421_1	Control	TRUE
204	5.096	Epi	E210421_1	Control	TRUE
205	4.841	Epi	E210421_1	Control	TRUE
206	3.094	Epi	E210421_1	Control	TRUE
207	3.544	Epi	E210421_1	Control	TRUE
208	4.796	Epi	E210421_1	Control	TRUE
209	5.021	Epi	E210421_1	Control	TRUE
210	4.757	Epi	E210421_1	Control	TRUE
211	5.056	Epi	E210421_1	Control	TRUE
212	5.11	Epi	E210421_1	Control	TRUE
213	5.078	Epi	E210421_1	Control	TRUE
214	4.097	Epi	E210421_1	Control	TRUE
215	5.127	Epi	E210421_1	Control	TRUE
216	5.366	Epi	E210421_1	Control	TRUE
217	4.918	Epi	E210421_1	Control	TRUE
218	4.338	Epi	E210421_1	Control	TRUE
219	4.872	Epi	E210421_1	Control	TRUE
220	4.578	Epi	E210421_1	Control	TRUE
221	5.463	Epi	E210421_1	Control	TRUE
222	4.357	Epi	E210421_1	Control	TRUE
223	5.132	Epi	E210421_1	Control	TRUE
224	4.559	Epi	E210421_1	Control	TRUE
225	4.846	Epi	E210421_1	Control	TRUE
226	5.016	Epi	E210421_1	Control	TRUE
227	5.077	Epi	E210421_1	Control	TRUE
228	5.119	Epi	E210421_1	Control	TRUE
229	4.759	Epi	E210421_1	Control	TRUE
230	4.682	Epi	E210421_1	Control	TRUE
231	5.036	Epi	E210421_1	Control	TRUE
232	4.561	Epi	E210421_1	Control	TRUE
233	5.488	Epi	E210421_1	Control	TRUE
234	4.8	Epi	E210421_1	Control	TRUE
235	4.894	Epi	E210421_1	Control	TRUE
236	4.81	Epi	E210421_1	Control	TRUE
237	5.024	Epi	E210421_1	Control	TRUE
238	4.736	Epi	E210421_1	Control	TRUE
239	2.185	Epi	E210421_1	Control	FALSE
240	5.194	Epi	E210421_1	Control	TRUE
241	5.317	Epi	E210421_1	Control	TRUE
242	5.17	Epi	E210421_1	Control	TRUE
243	4.813	Epi	E210421_1	Control	TRUE
244	4.479	Epi	E210421_1	Control	TRUE
245	5.052	Epi	E210421_1	Control	TRUE
246	5.14	Epi	E210421_1	Control	TRUE
247	5.007	Epi	E210421_1	Control	TRUE
248	5.373	Epi	E210421_1	Control	TRUE
249	5.481	Epi	E210421_1	Control	TRUE
250	4.927	Epi	E210421_1	Control	TRUE
251	3.809	Epi	E210421_1	Control	TRUE
252	4.717	Epi	E210421_1	Control	TRUE
253	4.959	Epi	E210421_1	Control	TRUE
254	5.24	Epi	E210421_1	Control	TRUE
255	5.054	Epi	E210421_1	Control	TRUE
256	4.881	Epi	E210421_1	Control	TRUE
257	3.396	Epi	E210421_1	Control	TRUE
258	1.798	Epi	E210421_1	Control	FALSE
259	4.068	Epi	E210421_1	Control	TRUE
260	4.688	Epi	E210421_1	Control	TRUE
261	4.532	Epi	E210421_1	Control	TRUE
262	4.553	Epi	E210421_1	Control	TRUE
263	5.098	Epi	E210421_1	Control	TRUE
264	5.008	Epi	E210421_1	Control	TRUE
265	5.001	Epi	E210421_1	Control	TRUE
266	5.127	Epi	E210421_1	Control	TRUE
267	4.373	Epi	E210421_1	Control	TRUE
268	4.702	Epi	E210421_1	Control	TRUE
269	5.141	Epi	E210421_1	Control	TRUE
270	4.931	Epi	E210421_1	Control	TRUE
271	4.815	Epi	E210421_1	Control	TRUE
272	4.681	Epi	E210421_1	Control	TRUE
273	4.887	Epi	E210421_1	Control	TRUE
274	5.366	Epi	E210421_1	Control	TRUE
275	4.883	Epi	E210421_1	Control	TRUE
276	5.151	Epi	E210421_1	Control	TRUE
277	5.029	Epi	E210421_1	Control	TRUE
278	4.808	Epi	E210421_1	Control	TRUE
279	4.747	Epi	E210421_1	Control	TRUE
280	4.936	Epi	E210421_1	Control	TRUE
281	5.284	Epi	E210421_1	Control	TRUE
282	4.98	Epi	E210421_1	Control	TRUE
283	5.134	Epi	E210421_1	Control	TRUE
284	4.532	Epi	E210421_1	Control	TRUE
285	4.496	Epi	E210421_1	Control	TRUE
286	5.022	Epi	E210421_1	Control	TRUE
287	4.964	Epi	E210421_1	Control	TRUE
288	5.108	Epi	E210421_1	Control	TRUE
289	4.903	Epi	E210421_1	Control	TRUE
290	4.353	Epi	E210421_1	Control	TRUE
291	4.592	Epi	E210421_1	Control	TRUE
292	4.777	Epi	E210421_1	Control	TRUE
293	5.413	Epi	E210421_1	Control	TRUE
294	5.179	Epi	E210421_1	Control	TRUE
295	4.869	Epi	E210421_1	Control	TRUE
296	4.619	Epi	E210421_1	Control	TRUE
297	5.086	Epi	E210421_1	Control	TRUE
298	4.781	Epi	E210421_1	Control	TRUE
299	4.931	Epi	E210421_1	Control	TRUE
300	5.277	Epi	E210421_1	Control	TRUE
301	4.529	Epi	E210421_1	Control	TRUE
302	4.831	Epi	E210421_1	Control	TRUE
303	4.974	Epi	E210421_1	Control	TRUE
304	4.982	Epi	E210421_1	Control	TRUE
305	4.862	Epi	E210421_1	Control	TRUE
306	4.81	Epi	E210421_1	Control	TRUE
307	5.423	Epi	E210421_1	Control	TRUE
308	4.307	Epi	E210421_1	Control	TRUE
309	4.989	Epi	E210421_1	Control	TRUE
310	5.224	Epi	E210421_1	Control	TRUE
311	4.917	Epi	E210421_1	Control	TRUE
312	5.129	Epi	E210421_1	Control	TRUE
313	5.801	Epi	E210421_1	Control	TRUE
314	4.953	Epi	E210421_1	Control	TRUE
315	4.949	Epi	E210421_1	Control	TRUE
316	4.589	Epi	E210421_1	Control	TRUE
317	4.707	Epi	E210421_1	Control	TRUE
318	5.652	Epi	E210421_1	Control	TRUE
319	4.756	Epi	E210421_1	Control	TRUE
320	4.653	Epi	E210421_1	Control	TRUE
321	4.822	Epi	E210421_1	Control	TRUE
322	4.895	Epi	E210421_1	Control	TRUE
323	4.827	Epi	E210421_1	Control	TRUE
324	4.836	Epi	E210421_1	Control	TRUE
325	5.09	Epi	E210421_1	Control	TRUE
326	4.9	Epi	E210421_1	Control	TRUE
327	4.632	Epi	E210421_1	Control	TRUE
328	5.044	Epi	E210421_1	Control	TRUE
329	5.048	Epi	E210421_1	Control	TRUE
330	5.262	Epi	E210421_1	Control	TRUE
331	4.521	Epi	E210421_1	Control	TRUE
332	3.51	Epi	E210421_1	Control	TRUE
333	3.883	Epi	E210421_1	Control	TRUE
334	5.51	Epi	E210421_1	Control	TRUE
335	4.709	Epi	E210421_1	Control	TRUE
336	4.722	Epi	E210421_1	Control	TRUE
337	4.817	Epi	E210421_1	Control	TRUE
338	4.802	Epi	E210421_1	Control	TRUE
339	4.941	Epi	E210421_1	Control	TRUE
340	5.018	Epi	E210421_1	Control	TRUE
341	5.486	Epi	E210421_1	Control	TRUE
342	5.126	Epi	E210421_1	Control	TRUE
343	4.919	Epi	E210421_1	Control	TRUE
344	2.694	Epi	E210421_1	Control	FALSE
345	4.619	Epi	E210421_1	Control	TRUE
346	4.684	Epi	E210421_1	Control	TRUE
347	4.993	Epi	E210421_1	Control	TRUE
348	4.762	Epi	E210421_1	Control	TRUE
349	4.834	Epi	E210421_1	Control	TRUE
350	5.124	Epi	E210421_1	Control	TRUE
351	5.014	Epi	E210421_1	Control	TRUE
352	5.118	Epi	E210421_1	Control	TRUE
353	4.699	Epi	E210421_1	Control	TRUE
354	2.683	Epi	E210421_1	Control	FALSE
355	5.023	Epi	E210421_1	Control	TRUE
356	4.827	Epi	E210421_1	Control	TRUE
357	4.824	Epi	E210421_1	Control	TRUE
358	4.992	Epi	E210421_1	Control	TRUE
359	4.853	Epi	E210421_1	Control	TRUE
360	5.393	Epi	E210421_1	Control	TRUE
361	4.732	Epi	E210421_1	Control	TRUE
362	4.784	Epi	E210421_1	Control	TRUE
363	4.695	Epi	E210421_1	Control	TRUE
364	4.712	Epi	E210421_1	Control	TRUE
365	4.811	Epi	E210421_1	Control	TRUE
366	4.664	Epi	E210421_1	Control	TRUE
367	4.787	Epi	E210421_1	Control	TRUE
368	4.934	Epi	E210421_1	Control	TRUE
369	4.704	Epi	E210421_1	Control	TRUE
370	4.633	Epi	E210421_1	Control	TRUE
371	5.136	Epi	E210421_1	Control	TRUE
372	5.145	Epi	E210421_1	Control	TRUE
373	5.067	Epi	E210421_1	Control	TRUE
374	5.079	Epi	E210421_1	Control	TRUE
375	4.868	Epi	E210421_1	Control	TRUE
376	4.947	Epi	E210421_1	Control	TRUE
377	4.046	Epi	E210421_1	Control	TRUE
378	2.946	Epi	E210421_1	Control	TRUE
379	4.259	Epi	E210421_1	Control	TRUE
380	4.976	Epi	E210421_1	Control	TRUE
381	4.823	Epi	E210421_1	Control	TRUE
382	5.203	Epi	E210421_1	Control	TRUE
383	4.862	Epi	E210421_1	Control	TRUE
384	4.704	Epi	E210421_1	Control	TRUE
385	4.753	Epi	E210421_1	Control	TRUE
386	4.878	Epi	E210421_1	Control	TRUE
387	4.628	Epi	E210421_1	Control	TRUE
388	4.665	Epi	E210421_1	Control	TRUE
389	4.776	Epi	E210421_1	Control	TRUE
390	4.666	Epi	E210421_1	Control	TRUE
391	5.017	Epi	E210421_1	Control	TRUE
392	5.023	Epi	E210421_1	Control	TRUE
393	4.534	Epi	E210421_1	Control	TRUE
394	5.416	Epi	E210421_1	Control	TRUE
395	4.941	Epi	E210421_1	Control	TRUE
396	5.157	Epi	E210421_1	Control	TRUE
397	5.438	Epi	E210421_1	Control	TRUE
398	4.837	Epi	E210421_1	Control	TRUE
399	5.369	Epi	E210421_1	Control	TRUE
400	5.342	Epi	E210421_1	Control	TRUE
401	4.986	Epi	E210421_1	Control	TRUE
402	4.963	Epi	E210421_1	Control	TRUE
403	4.923	Epi	E210421_1	Control	TRUE
404	4.811	Epi	E210421_1	Control	TRUE
405	3.653	Epi	E210421_1	Control	TRUE
406	4.909	Epi	E210421_1	Control	TRUE
407	4.969	Epi	E210421_1	Control	TRUE
408	4.903	Epi	E210421_1	Control	TRUE
409	4.512	Epi	E210421_1	Control	TRUE
410	2.264	Epi	E210421_1	Control	FALSE
411	4.723	Epi	E210421_1	Control	TRUE
412	4.53	Epi	E210421_1	Control	TRUE
413	5.061	Epi	E210421_1	Control	TRUE
414	5.151	Epi	E210421_1	Control	TRUE
415	4.958	Epi	E210421_1	Control	TRUE
416	5.549	Epi	E210421_1	Control	TRUE
417	5.459	Epi	E210421_1	Control	TRUE
418	4.867	Epi	E210421_1	Control	TRUE
419	4.982	Epi	E210421_1	Control	TRUE
420	4.784	Epi	E210421_1	Control	TRUE
421	4.726	Epi	E210421_1	Control	TRUE
422	5.016	Epi	E210421_1	Control	TRUE
423	5.159	Epi	E210421_1	Control	TRUE
424	5.131	Epi	E210421_1	Control	TRUE
425	4.609	Epi	E210421_1	Control	TRUE
426	4.714	Epi	E210421_1	Control	TRUE
427	5.049	Epi	E210421_1	Control	TRUE
428	4.861	Epi	E210421_1	Control	TRUE
429	4.974	Epi	E210421_1	Control	TRUE
430	5.727	Epi	E210421_1	Control	TRUE
431	4.701	Epi	E210421_1	Control	TRUE
432	4.642	Epi	E210421_1	Control	TRUE
433	4.965	Epi	E210421_1	Control	TRUE
434	5.064	Epi	E210421_1	Control	TRUE
435	4.873	Epi	E210421_1	Control	TRUE
436	5.119	Epi	E210421_1	Control	TRUE
437	5.599	Epi	E210421_1	Control	TRUE
438	5.047	Epi	E210421_1	Control	TRUE
439	5.031	Epi	E210421_1	Control	TRUE
440	5.2	Epi	E210421_1	Control	TRUE
441	4.795	Epi	E210421_1	Control	TRUE
442	4.932	Epi	E210421_1	Control	TRUE
443	5.031	Epi	E210421_1	Control	TRUE
444	4.837	Epi	E210421_1	Control	TRUE
445	4.912	Epi	E210421_1	Control	TRUE
446	4.79	Epi	E210421_1	Control	TRUE
447	4.86	Epi	E210421_1	Control	TRUE
448	5.18	Epi	E210421_1	Control	TRUE
449	5.166	Epi	E210421_1	Control	TRUE
450	4.626	Epi	E210421_1	Control	TRUE
451	4.822	Epi	E210421_1	Control	TRUE
452	4.912	Epi	E210421_1	Control	TRUE
453	5.102	Epi	E210421_1	Control	TRUE
454	4.462	Epi	E210421_1	Control	TRUE
455	4.681	Epi	E210421_1	Control	TRUE
456	4.858	Epi	E210421_1	Control	TRUE
457	4.928	Epi	E210421_1	Control	TRUE
458	4.599	Epi	E210421_1	Control	TRUE
459	4.921	Epi	E210421_1	Control	TRUE
460	4.866	Epi	E210421_1	Control	TRUE
461	5.551	Epi	E210421_1	Control	TRUE
462	5.66	Epi	E210421_1	Control	TRUE
463	4.716	Epi	E210421_1	Control	TRUE
464	4.715	Epi	E210421_1	Control	TRUE
465	4.98	Epi	E210421_1	Control	TRUE
466	4.933	Epi	E210421_1	Control	TRUE
467	5.25	Epi	E210421_1	Control	TRUE
468	4.757	Epi	E210421_1	Control	TRUE
469	5.067	Epi	E210421_1	Control	TRUE
470	5.278	Epi	E210421_1	Control	TRUE
471	5.047	Epi	E210421_1	Control	TRUE
472	5.192	Epi	E210421_1	Control	TRUE
473	4.817	Epi	E210421_1	Control	TRUE
474	5.157	Epi	E210421_1	Control	TRUE
475	4.801	Epi	E210421_1	Control	TRUE
476	4.915	Epi	E210421_1	Control	TRUE
477	5.077	Epi	E210421_1	Control	TRUE
478	5.226	Epi	E210421_1	Control	TRUE
479	4.948	Epi	E210421_1	Control	TRUE
480	5.358	Epi	E210421_1	Control	TRUE
481	5.284	Epi	E210421_1	Control	TRUE
482	4.113	Epi	E210421_1	Control	TRUE
483	4.957	Epi	E210421_1	Control	TRUE
484	4.873	Epi	E210421_1	Control	TRUE
485	5.041	Epi	E210421_1	Control	TRUE
486	4.808	Epi	E210421_1	Control	TRUE
487	5.214	Epi	E210421_1	Control	TRUE
488	5.016	Epi	E210421_1	Control	TRUE
489	5.372	Epi	E210421_1	Control	TRUE
490	4.833	Epi	E210421_1	Control	TRUE
491	4.941	Epi	E210421_1	Control	TRUE
492	5.392	Epi	E210421_1	Control	TRUE
493	5.15	Epi	E210421_1	Control	TRUE
494	4.992	Epi	E210421_1	Control	TRUE
495	4.812	Epi	E210421_1	Control	TRUE
496	4.956	Epi	E210421_1	Control	TRUE
497	4.952	Epi	E210421_1	Control	TRUE
498	5.116	Epi	E210421_1	Control	TRUE
499	4.643	Epi	E210421_1	Control	TRUE
500	5.111	Epi	E210421_1	Control	TRUE
501	4.819	Epi	E210421_1	Control	TRUE
502	4.929	Epi	E210421_1	Control	TRUE
503	5.423	Epi	E210421_1	Control	TRUE
504	5.337	Epi	E210421_1	Control	TRUE
505	4.783	Epi	E210421_1	Control	TRUE
506	4.88	Epi	E210421_1	Control	TRUE
507	4.808	Epi	E210421_1	Control	TRUE
508	5.378	Epi	E210421_1	Control	TRUE
509	5.315	Epi	E210421_1	Control	TRUE
510	4.696	Epi	E210421_1	Control	TRUE
511	4.768	Epi	E210421_1	Control	TRUE
512	5.093	Epi	E210421_1	Control	TRUE
513	5.094	Epi	E210421_1	Control	TRUE
514	4.774	Epi	E210421_1	Control	TRUE
515	5.094	Epi	E210421_1	Control	TRUE
516	5.073	Epi	E210421_1	Control	TRUE
517	4.952	Epi	E210421_1	Control	TRUE
518	5.358	Epi	E210421_1	Control	TRUE
519	4.923	Epi	E210421_1	Control	TRUE
520	4.93	Epi	E210421_1	Control	TRUE
521	4.562	Epi	E210421_1	Control	TRUE
522	4.534	Epi	E210421_1	Control	TRUE
523	5.285	Epi	E210421_1	Control	TRUE
524	5.083	Epi	E210421_1	Control	TRUE
525	5.441	Epi	E210421_1	Control	TRUE
526	4.427	Epi	E210421_1	Control	TRUE
527	4.738	Epi	E210421_1	Control	TRUE
528	5.077	Epi	E210421_1	Control	TRUE
529	5.223	Epi	E210421_1	Control	TRUE
530	4.803	Epi	E210421_1	Control	TRUE
531	4.849	Epi	E210421_1	Control	TRUE
532	4.697	Epi	E210421_1	Control	TRUE
533	4.795	Epi	E210421_1	Control	TRUE
534	4.842	Epi	E210421_1	Control	TRUE
535	5.137	Epi	E210421_1	Control	TRUE
536	5.187	Epi	E210421_1	Control	TRUE
537	4.841	Epi	E210421_1	Control	TRUE
538	4.64	Epi	E210421_1	Control	TRUE
539	4.952	Epi	E210421_1	Control	TRUE
540	5.038	Epi	E210421_1	Control	TRUE
541	5.037	Epi	E210421_1	Control	TRUE
542	4.105	Epi	E210421_1	Control	TRUE
543	4.793	Epi	E210421_1	Control	TRUE
544	5.024	Epi	E210421_1	Control	TRUE
545	5.147	Epi	E210421_1	Control	TRUE
546	5.286	Epi	E210421_1	Control	TRUE
547	4.924	Epi	E210421_1	Control	TRUE
548	3.592	Epi	E210421_1	Control	TRUE
549	4.932	Epi	E210421_1	Control	TRUE
550	5.054	Epi	E210421_1	Control	TRUE
551	4.627	Epi	E210421_1	Control	TRUE
552	5.1	Epi	E210421_1	Control	TRUE
553	5.298	Epi	E210421_1	Control	TRUE
554	4.128	Epi	E210421_1	Control	TRUE
555	0.967	Epi	E210421_1	Control	FALSE
556	5.144	Epi	E210421_1	Control	TRUE
557	4.673	Epi	E210421_1	Control	TRUE
558	4.713	Epi	E210421_1	Control	TRUE
559	5.312	Epi	E210421_1	Control	TRUE
560	4.76	Epi	E210421_1	Control	TRUE
561	4.986	Epi	E210421_1	Control	TRUE
562	5.232	Epi	E210421_1	Control	TRUE
563	4.791	Epi	E210421_1	Control	TRUE
564	2.354	Epi	E210421_1	Control	FALSE
565	5.513	Epi	E210421_1	Control	TRUE
566	5.375	Epi	E210421_1	Control	TRUE
567	4.899	Epi	E210421_1	Control	TRUE
568	5.025	Epi	E210421_1	Control	TRUE
569	5.139	Epi	E210421_1	Control	TRUE
570	4.96	Epi	E210421_1	Control	TRUE
571	3.123	Epi	E210421_1	Control	TRUE
572	3.344	Epi	E210421_1	Control	TRUE
573	1.572	Epi	E210421_1	Control	FALSE
574	1.679	Epi	E210421_1	Control	FALSE
575	1.535	Epi	E210421_1	Control	FALSE
576	1.807	Epi	E210421_1	Control	FALSE
577	4.706	Epi	E210421_1	Control	TRUE
578	4.435	Epi	E210421_1	Control	TRUE
579	5.208	Epi	E210421_1	Control	TRUE
580	5.679	Epi	E210421_1	Control	TRUE
581	6.48	Epi	E210421_1	Control	TRUE
582	5.699	Epi	E210421_1	Control	TRUE
583	5.477	Epi	E210421_1	Control	TRUE
584	5.504	Epi	E210421_1	Control	TRUE
585	4.767	Epi	E210421_1	Control	TRUE
586	4.937	Epi	E210421_1	Control	TRUE
587	5.127	Epi	E210421_1	Control	TRUE
588	4.952	Epi	E210421_1	Control	TRUE
589	5.508	Epi	E210421_1	Control	TRUE
590	5.126	Epi	E210421_1	Control	TRUE
591	4.908	Epi	E210421_1	Control	TRUE
592	5.057	Epi	E210421_1	Control	TRUE
593	4.887	Epi	E210421_1	Control	TRUE
594	5.499	Epi	E210421_1	Control	TRUE
595	4.624	Epi	E210421_1	Control	TRUE
596	4.578	Epi	E210421_1	Control	TRUE
597	3.673	Epi	E210421_1	Control	TRUE
598	3.636	Epi	E210421_1	Control	TRUE
599	4.693	Epi	E210421_1	Control	TRUE
600	1.676	Epi	E210421_1	Control	FALSE
601	1.461	Epi	E210421_1	Control	FALSE
602	1.657	Epi	E210421_1	Control	FALSE
603	1.339	Epi	E210421_1	Control	FALSE
604	4.644	Epi	E210421_1	Control	TRUE
605	5.186	Epi	E210421_1	Control	TRUE
606	4.192	Epi	E210421_1	Control	TRUE
607	0.572	Epi	E210421_1	Control	FALSE
608	5.414	Epi	E210421_1	Control	TRUE
609	4.569	Epi	E210421_1	Control	TRUE
610	1.372	Epi	E210421_1	Control	FALSE
611	0.839	Epi	E210421_1	Control	FALSE
612	4.132	Epi	E210421_1	Control	TRUE
613	2.094	Epi	E210421_1	Control	FALSE
614	4.108	Epi	E210421_1	Control	TRUE
615	1.372	Epi	E210421_1	Control	FALSE
616	5.678	Epi	E210421_1	Control	TRUE
617	4.543	Epi	E210421_1	Control	TRUE
618	2.341	Epi	E210421_1	Control	FALSE
619	4.686	Epi	E210421_1	Control	TRUE
620	0.341	Epi	E210421_1	Control	FALSE
621	1.703	Epi	E210421_1	Control	FALSE
622	4.999	Epi	E210421_1	Control	TRUE
623	1.606	Epi	E210421_1	Control	FALSE
624	4.989	Epi	E210421_1	Control	TRUE
625	4.616	Epi	E210421_1	Control	TRUE
626	2.151	Epi	E210421_1	Control	FALSE
627	5.122	Epi	E210421_1	Control	TRUE
628	4.507	Epi	E210421_1	Control	TRUE
629	4.938	Epi	E210421_1	Control	TRUE
630	5.543	Epi	E210421_1	Control	TRUE
631	5.086	Epi	E210421_1	Control	TRUE
632	5.128	Epi	E210421_1	Control	TRUE
633	5.099	Epi	E210421_1	Control	TRUE
634	3.469	Epi	E210421_1	Control	TRUE
635	5.243	Epi	E210421_1	Control	TRUE
636	4.836	Epi	E210421_1	Control	TRUE
637	4.787	Epi	E210421_1	Control	TRUE
638	4.596	Epi	E210421_1	Control	TRUE
639	2.5	Epi	E210421_1	Control	FALSE
640	4.963	Epi	E210421_1	Control	TRUE
641	4.95	Epi	E210421_1	Control	TRUE
642	5.529	Epi	E210421_1	Control	TRUE
643	5.324	Epi	E210421_1	Control	TRUE
644	3.222	Epi	E210421_1	Control	TRUE
645	2.944	Epi	E210421_1	Control	TRUE
646	5.162	Epi	E210421_1	Control	TRUE
647	4.936	Epi	E210421_1	Control	TRUE
648	4.638	Epi	E210421_1	Control	TRUE
649	5.092	Epi	E210421_1	Control	TRUE
650	1.801	Epi	E210421_1	Control	FALSE
651	1.763	Epi	E210421_1	Control	FALSE
652	2.002	Epi	E210421_1	Control	FALSE
653	1.652	Epi	E210421_1	Control	FALSE
654	5.161	Epi	E210421_1	Control	TRUE
655	5.011	Epi	E210421_1	Control	TRUE
656	4.887	Epi	E210421_1	Control	TRUE
657	4.846	Epi	E210421_1	Control	TRUE
658	5.332	Epi	E210421_1	Control	TRUE
659	5.14	Epi	E210421_1	Control	TRUE
660	5.624	Epi	E210421_1	Control	TRUE
661	4.999	Epi	E210421_1	Control	TRUE
662	3.619	Epi	E210421_1	Control	TRUE
663	0.856	Epi	E210421_1	Control	FALSE
664	5.478	Epi	E210421_1	Control	TRUE
665	5.264	Epi	E210421_1	Control	TRUE
666	5.134	Epi	E210421_1	Control	TRUE
667	5.003	Epi	E210421_1	Control	TRUE
668	4.722	Epi	E210421_1	Control	TRUE
669	4.676	Epi	E210421_1	Control	TRUE
670	5.154	Epi	E210421_1	Control	TRUE
671	4.225	Epi	E210421_1	Control	TRUE
672	2.069	Epi	E210421_1	Control	FALSE
673	4.441	Epi	E210421_1	Control	TRUE
674	5.276	Epi	E210421_1	Control	TRUE
675	4.714	Epi	E210421_1	Control	TRUE
676	4.947	Epi	E210421_1	Control	TRUE
677	4.904	Epi	E210421_1	Control	TRUE
678	4.08	Epi	E210421_1	Control	TRUE
679	5.182	Epi	E210421_1	Control	TRUE
680	4.788	Epi	E210421_1	Control	TRUE
681	4.887	Epi	E210421_1	Control	TRUE
682	4.537	Epi	E210421_1	Control	TRUE
683	4.409	Epi	E210421_1	Control	TRUE
684	5.128	Epi	E210421_1	Control	TRUE
685	5.191	Epi	E210421_1	Control	TRUE
686	4.934	Epi	E210421_1	Control	TRUE
687	5.264	Epi	E210421_1	Control	TRUE
688	5.676	Epi	E210421_1	Control	TRUE
689	4.727	Epi	E210421_1	Control	TRUE
690	5.322	Epi	E210421_1	Control	TRUE
691	5.544	Epi	E210421_1	Control	TRUE
692	4.773	Epi	E210421_1	Control	TRUE
693	4.684	Epi	E210421_1	Control	TRUE
694	4.69	Epi	E210421_1	Control	TRUE
695	4.991	Epi	E210421_1	Control	TRUE
696	5.248	Epi	E210421_1	Control	TRUE
697	4.811	Epi	E210421_1	Control	TRUE
698	4.904	Epi	E210421_1	Control	TRUE
699	4.821	Epi	E210421_1	Control	TRUE
700	5.111	Epi	E210421_1	Control	TRUE
701	4.958	Epi	E210421_1	Control	TRUE
702	4.995	Epi	E210421_1	Control	TRUE
703	5.186	Epi	E210421_1	Control	TRUE
704	4.712	Epi	E210421_1	Control	TRUE
705	5.221	Epi	E210421_1	Control	TRUE
706	4.621	Epi	E210421_1	Control	TRUE
707	3.227	Epi	E210421_1	Control	TRUE
708	3.287	Epi	E210421_1	Control	TRUE
709	4.328	Epi	E210421_1	Control	TRUE
710	4.359	Epi	E210421_1	Control	TRUE
711	4.912	Epi	E210421_1	Control	TRUE
712	5.398	Epi	E210421_1	Control	TRUE
713	5.271	Epi	E210421_1	Control	TRUE
714	3.477	Epi	E210421_1	Control	TRUE
715	3.392	Epi	E210421_1	Control	TRUE
716	4.84	Epi	E210421_1	Control	TRUE
717	4.947	Epi	E210421_1	Control	TRUE
718	5.038	Epi	E210421_1	Control	TRUE
719	5.063	Epi	E210421_1	Control	TRUE
720	5.683	Epi	E210421_1	Control	TRUE
721	5.129	Epi	E210421_1	Control	TRUE
722	5.453	Epi	E210421_1	Control	TRUE
723	4.998	Epi	E210421_1	Control	TRUE
724	4.876	Epi	E210421_1	Control	TRUE
725	4.953	Epi	E210421_1	Control	TRUE
726	5.286	Epi	E210421_1	Control	TRUE
727	5.185	Epi	E210421_1	Control	TRUE
728	4.987	Epi	E210421_1	Control	TRUE
729	5.086	Epi	E210421_1	Control	TRUE
730	4.706	Epi	E210421_1	Control	TRUE
731	5.652	Epi	E210421_1	Control	TRUE
732	4.26	Epi	E210421_1	Control	TRUE
733	1.797	Epi	E210421_1	Control	FALSE
734	1.862	Epi	E210421_1	Control	FALSE
735	5.291	Epi	E210421_1	Control	TRUE
736	5.271	Epi	E210421_1	Control	TRUE
737	4.982	Epi	E210421_1	Control	TRUE
738	4.974	Epi	E210421_1	Control	TRUE
739	4.818	Epi	E210421_1	Control	TRUE
740	4.843	Epi	E210421_1	Control	TRUE
741	4.883	Epi	E210421_1	Control	TRUE
742	5.124	Epi	E210421_1	Control	TRUE
743	4.439	Epi	E210421_1	Control	TRUE
744	5.058	Epi	E210421_1	Control	TRUE
745	4.991	Epi	E210421_1	Control	TRUE
746	5.189	Epi	E210421_1	Control	TRUE
747	5.167	Epi	E210421_1	Control	TRUE
748	5.147	Epi	E210421_1	Control	TRUE
749	5.15	Epi	E210421_1	Control	TRUE
750	5.209	Epi	E210421_1	Control	TRUE
751	5.02	Epi	E210421_1	Control	TRUE
752	5.071	Epi	E210421_1	Control	TRUE
753	4.917	Epi	E210421_1	Control	TRUE
754	4.843	Epi	E210421_1	Control	TRUE
755	4.966	Epi	E210421_1	Control	TRUE
756	5.114	Epi	E210421_1	Control	TRUE
757	5.25	Epi	E210421_1	Control	TRUE
758	5.051	Epi	E210421_1	Control	TRUE
759	5.01	Epi	E210421_1	Control	TRUE
760	2.606	Epi	E210421_1	Control	FALSE
761	4.843	Epi	E210421_1	Control	TRUE
762	4.584	Epi	E210421_1	Control	TRUE
763	5.149	Epi	E210421_1	Control	TRUE
764	5.598	Epi	E210421_1	Control	TRUE
765	4.988	Epi	E210421_1	Control	TRUE
766	4.954	Epi	E210421_1	Control	TRUE
767	5.534	Epi	E210421_1	Control	TRUE
768	5.257	Epi	E210421_1	Control	TRUE
769	4.82	Epi	E210421_1	Control	TRUE
770	4.656	Epi	E210421_1	Control	TRUE
771	4.814	Epi	E210421_1	Control	TRUE
772	4.269	Epi	E210421_1	Control	TRUE
773	1.678	Epi	E210421_1	Control	FALSE
774	0.304	Epi	E210421_1	Control	FALSE
775	1.807	Epi	E210421_1	Control	FALSE
776	5.274	Epi	E210421_1	Control	TRUE
777	5.127	Epi	E210421_1	Control	TRUE
778	5.238	Epi	E210421_1	Control	TRUE
779	5.005	Epi	E210421_1	Control	TRUE
780	5.302	Epi	E210421_1	Control	TRUE
781	5.191	Epi	E210421_1	Control	TRUE
782	5.021	Epi	E210421_1	Control	TRUE
783	5.502	Epi	E210421_1	Control	TRUE
784	5.121	Epi	E210421_1	Control	TRUE
785	4.992	Epi	E210421_1	Control	TRUE
786	5.006	Epi	E210421_1	Control	TRUE
787	5.008	Epi	E210421_1	Control	TRUE
788	5.231	Epi	E210421_1	Control	TRUE
789	4.902	Epi	E210421_1	Control	TRUE
790	5.535	Epi	E210421_1	Control	TRUE
791	4.161	Epi	E210421_1	Control	TRUE
792	5.142	Epi	E210421_1	Control	TRUE
793	4.806	Epi	E210421_1	Control	TRUE
794	4.683	Epi	E210421_1	Control	TRUE
795	4.806	Epi	E210421_1	Control	TRUE
796	5.108	Epi	E210421_1	Control	TRUE
797	4.883	Epi	E210421_1	Control	TRUE
798	3.514	Epi	E210421_1	Control	TRUE
799	3.452	Epi	E210421_1	Control	TRUE
800	4.722	Epi	E210421_1	Control	TRUE
801	0.879	Epi	E210421_1	Control	FALSE
802	5.283	Epi	E210421_1	Control	TRUE
803	5.306	Epi	E210421_1	Control	TRUE
804	5.271	Epi	E210421_1	Control	TRUE
805	5.063	Epi	E210421_1	Control	TRUE
806	4.847	Epi	E210421_1	Control	TRUE
807	5.284	Epi	E210421_1	Control	TRUE
808	5.327	Epi	E210421_1	Control	TRUE
809	4.808	Epi	E210421_1	Control	TRUE
810	3.388	Epi	E210421_1	Control	TRUE
811	4.101	Epi	E210421_1	Control	TRUE
812	5.307	Epi	E210421_1	Control	TRUE
813	4.566	Epi	E210421_1	Control	TRUE
814	4.878	Epi	E210421_1	Control	TRUE
815	4.791	Epi	E210421_1	Control	TRUE
816	5.194	Epi	E210421_1	Control	TRUE
817	5.351	Epi	E210421_1	Control	TRUE
818	4.246	Epi	E210421_1	Control	TRUE
819	1.601	Epi	E210421_1	Control	FALSE
820	1.586	Epi	E210421_1	Control	FALSE
821	4.423	Epi	E210421_1	Control	TRUE
822	5.114	Epi	E210421_1	Control	TRUE
823	4.792	Epi	E210421_1	Control	TRUE
824	4.988	Epi	E210421_1	Control	TRUE
825	4.62	Epi	E210421_1	Control	TRUE
826	5.262	Epi	E210421_1	Control	TRUE
827	5.328	Epi	E210421_1	Control	TRUE
828	4.459	Epi	E210421_1	Control	TRUE
829	1.668	Epi	E210421_1	Control	FALSE
830	1.691	Epi	E210421_1	Control	FALSE
831	2.438	Epi	E210421_1	Control	FALSE
832	2.226	Epi	E210421_1	Control	FALSE
833	5.041	Epi	E210421_1	Control	TRUE
834	5.361	Epi	E210421_1	Control	TRUE
835	4.854	Epi	E210421_1	Control	TRUE
836	4.867	Epi	E210421_1	Control	TRUE
837	4.822	Epi	E210421_1	Control	TRUE
838	4.865	Epi	E210421_1	Control	TRUE
839	5.004	Epi	E210421_1	Control	TRUE
840	4.901	Epi	E210421_1	Control	TRUE
841	1.585	Epi	E210421_1	Control	FALSE
842	2.379	Epi	E210421_1	Control	FALSE
843	5.074	Epi	E210421_1	Control	TRUE
844	3.303	Epi	E210421_1	Control	TRUE
845	4.569	Epi	E210421_1	Control	TRUE
846	5.267	Epi	E210421_1	Control	TRUE
847	5.09	Epi	E210421_1	Control	TRUE
848	4.852	Epi	E210421_1	Control	TRUE
849	4.747	Epi	E210421_1	Control	TRUE
850	4.947	Epi	E210421_1	Control	TRUE
851	1.768	Epi	E210421_1	Control	FALSE
852	2.273	Epi	E210421_1	Control	FALSE
853	4.903	Epi	E210421_1	Control	TRUE
854	5.606	Epi	E210421_1	Control	TRUE
855	4.965	Epi	E210421_1	Control	TRUE
856	3.284	Epi	E210421_1	Control	TRUE
857	3.337	Epi	E210421_1	Control	TRUE
858	5.088	Epi	E210421_1	Control	TRUE
859	4.764	Epi	E210421_1	Control	TRUE
860	5.323	Epi	E210421_1	Control	TRUE
861	5.239	Epi	E210421_1	Control	TRUE
862	5.552	Epi	E210421_1	Control	TRUE
863	5.334	Epi	E210421_1	Control	TRUE
864	5.045	Epi	E210421_1	Control	TRUE
865	5.105	Epi	E210421_1	Control	TRUE
866	4.959	Epi	E210421_1	Control	TRUE
867	5.374	Epi	E210421_1	Control	TRUE
868	5.015	Epi	E210421_1	Control	TRUE
869	4.727	Epi	E210421_1	Control	TRUE
870	5.157	Epi	E210421_1	Control	TRUE
871	5.147	Epi	E210421_1	Control	TRUE
872	5.041	Epi	E210421_1	Control	TRUE
873	4.698	Epi	E210421_1	Control	TRUE
874	4.512	Epi	E210421_1	Control	TRUE
875	4.699	Epi	E210421_1	Control	TRUE
876	4.384	Epi	E210421_1	Control	TRUE
877	5.372	Epi	E210421_1	Control	TRUE
878	4.784	Epi	E210421_1	Control	TRUE
879	2.083	Epi	E210421_1	Control	FALSE
880	4.575	Epi	E210421_1	Control	TRUE
881	5.519	Epi	E210421_1	Control	TRUE
882	3.885	Epi	E210421_1	Control	TRUE
883	5.106	Epi	E210421_1	Control	TRUE
884	4.757	Epi	E210421_1	Control	TRUE
885	5.208	Epi	E210421_1	Control	TRUE
886	5.251	Epi	E210421_1	Control	TRUE
887	5.103	Epi	E210421_1	Control	TRUE
888	5.117	Epi	E210421_1	Control	TRUE
889	4.852	Epi	E210421_1	Control	TRUE
890	4.918	Epi	E210421_1	Control	TRUE
891	5.266	Epi	E210421_1	Control	TRUE
892	4.633	Epi	E210421_1	Control	TRUE
893	0.785	Epi	E210421_1	Control	FALSE
894	4.752	Epi	E210421_1	Control	TRUE
895	5.746	Epi	E210421_1	Control	TRUE
896	4.508	Epi	E210421_1	Control	TRUE
897	2.515	Epi	E210421_1	Control	FALSE
898	5.078	Epi	E210421_1	Control	TRUE
899	4.998	Epi	E210421_1	Control	TRUE
900	4.869	Epi	E210421_1	Control	TRUE
901	4.853	Epi	E210421_1	Control	TRUE
902	5.17	Epi	E210421_1	Control	TRUE
903	4.978	Epi	E210421_1	Control	TRUE
904	4.932	Epi	E210421_1	Control	TRUE
905	5.306	Epi	E210421_1	Control	TRUE
906	5.143	Epi	E210421_1	Control	TRUE
907	5.151	Epi	E210421_1	Control	TRUE
908	4.679	Epi	E210421_1	Control	TRUE
909	5.044	Epi	E210421_1	Control	TRUE
910	4.965	Epi	E210421_1	Control	TRUE
911	4.498	Epi	E210421_1	Control	TRUE
912	5.271	Epi	E210421_1	Control	TRUE
913	5.012	Epi	E210421_1	Control	TRUE
914	4.764	Epi	E210421_1	Control	TRUE
915	4.436	Epi	E210421_1	Control	TRUE
916	4.89	Epi	E210421_1	Control	TRUE
917	5.024	Epi	E210421_1	Control	TRUE
918	3.346	Epi	E210421_1	Control	TRUE
919	3.648	Epi	E210421_1	Control	TRUE
920	5.342	Epi	E210421_1	Control	TRUE
921	4.491	Epi	E210421_1	Control	TRUE
922	4.77	Epi	E210421_1	Control	TRUE
923	4.992	Epi	E210421_1	Control	TRUE
924	4.92	Epi	E210421_1	Control	TRUE
925	5.222	Epi	E210421_1	Control	TRUE
926	5.108	Epi	E210421_1	Control	TRUE
927	5.223	Epi	E210421_1	Control	TRUE
928	4.67	Epi	E210421_1	Control	TRUE
929	4.689	Epi	E210421_1	Control	TRUE
930	5.246	Epi	E210421_1	Control	TRUE
931	4.2	Epi	E210421_1	Control	TRUE
932	0.793	Epi	E210421_1	Control	FALSE
933	4.886	Epi	E210421_1	Control	TRUE
934	5.281	Epi	E210421_1	Control	TRUE
935	5.145	Epi	E210421_1	Control	TRUE
936	5.364	Epi	E210421_1	Control	TRUE
937	4.631	Epi	E210421_1	Control	TRUE
938	4.866	Epi	E210421_1	Control	TRUE
939	4.954	Epi	E210421_1	Control	TRUE
940	4.971	Epi	E210421_1	Control	TRUE
941	4.782	Epi	E210421_1	Control	TRUE
942	4.857	Epi	E210421_1	Control	TRUE
943	5.026	Epi	E210421_1	Control	TRUE
944	5.003	Epi	E210421_1	Control	TRUE
945	4.92	Epi	E210421_1	Control	TRUE
946	4.956	Epi	E210421_1	Control	TRUE
947	4.775	Epi	E210421_1	Control	TRUE
948	4.939	Epi	E210421_1	Control	TRUE
949	4.401	Epi	E210421_1	Control	TRUE
950	4.646	Epi	E210421_1	Control	TRUE
951	4.952	Epi	E210421_1	Control	TRUE
952	4.936	Epi	E210421_1	Control	TRUE
953	4.922	Epi	E210421_1	Control	TRUE
954	5.363	Epi	E210421_1	Control	TRUE
955	1.643	Epi	E210421_1	Control	FALSE
956	2.502	Epi	E210421_1	Control	FALSE
957	5.144	Epi	E210421_1	Control	TRUE
958	4.729	Epi	E210421_1	Control	TRUE
959	4.918	Epi	E210421_1	Control	TRUE
960	4.769	Epi	E210421_1	Control	TRUE
961	5.146	Epi	E210421_1	Control	TRUE
962	4.955	Epi	E210421_1	Control	TRUE
963	4.935	Epi	E210421_1	Control	TRUE
964	4.913	Epi	E210421_1	Control	TRUE
965	4.792	Epi	E210421_1	Control	TRUE
966	5.312	Epi	E210421_1	Control	TRUE
967	4.5	Epi	E210421_1	Control	TRUE
968	2.327	Epi	E210421_1	Control	FALSE
969	4.938	Epi	E210421_1	Control	TRUE
970	5.25	Epi	E210421_1	Control	TRUE
971	5.229	Epi	E210421_1	Control	TRUE
972	4.863	Epi	E210421_1	Control	TRUE
973	4.386	Epi	E210421_1	Control	TRUE
974	4.511	Epi	E210421_1	Control	TRUE
975	4.867	Epi	E210421_1	Control	TRUE
976	4.874	Epi	E210421_1	Control	TRUE
977	4.789	Epi	E210421_1	Control	TRUE
978	5.332	Epi	E210421_1	Control	TRUE
979	4.859	Epi	E210421_1	Control	TRUE
980	5.043	Epi	E210421_1	Control	TRUE
981	5.101	Epi	E210421_1	Control	TRUE
982	4.893	Epi	E210421_1	Control	TRUE
983	5.279	Epi	E210421_1	Control	TRUE
984	4.958	Epi	E210421_1	Control	TRUE
985	4.926	Epi	E210421_1	Control	TRUE
986	5.016	Epi	E210421_1	Control	TRUE
987	5.644	Epi	E210421_1	Control	TRUE
988	5.353	Epi	E210421_1	Control	TRUE
989	4.93	Epi	E210421_1	Control	TRUE
990	4.831	Epi	E210421_1	Control	TRUE
991	4.783	Epi	E210421_1	Control	TRUE
992	4.854	Epi	E210421_1	Control	TRUE
993	4.994	Epi	E210421_1	Control	TRUE
994	4.996	Epi	E210421_1	Control	TRUE
995	4.616	Epi	E210421_1	Control	TRUE
996	4.904	Epi	E210421_1	Control	TRUE
997	5.296	Epi	E210421_1	Control	TRUE
998	5.007	Epi	E210421_1	Control	TRUE
999	5.462	Epi	E210421_1	Control	TRUE
1000	4.908	Epi	E210421_1	Control	TRUE
1001	4.941	Epi	E210421_1	Control	TRUE
1002	4.628	Epi	E210421_1	Control	TRUE
1003	4.38	Epi	E210421_1	Control	TRUE
1004	5.258	Epi	E210421_1	Control	TRUE
1005	5.22	Epi	E210421_1	Control	TRUE
1006	5.552	Epi	E210421_1	Control	TRUE
1007	4.952	Epi	E210421_1	Control	TRUE
1008	4.515	Epi	E210421_1	Control	TRUE
1009	4.016	Epi	E210421_1	Control	TRUE
1010	5.187	Epi	E210421_1	Control	TRUE
1011	5.036	Epi	E210421_1	Control	TRUE
1012	5.093	Epi	E210421_1	Control	TRUE
1013	4.671	Epi	E210421_1	Control	TRUE
1014	4.888	Epi	E210421_1	Control	TRUE
1015	5.128	Epi	E210421_1	Control	TRUE
1016	4.918	Epi	E210421_1	Control	TRUE
1017	5.433	Epi	E210421_1	Control	TRUE
1018	4.791	Epi	E210421_1	Control	TRUE
1019	4.918	Epi	E210421_1	Control	TRUE
1020	4.949	Epi	E210421_1	Control	TRUE
1021	5.189	Epi	E210421_1	Control	TRUE
1022	4.793	Epi	E210421_1	Control	TRUE
1023	4.728	Epi	E210421_1	Control	TRUE
1024	4.999	Epi	E210421_1	Control	TRUE
1025	4.627	Epi	E210421_1	Control	TRUE
1026	4.451	EpiVE	E210421_1	Control	TRUE
1027	4.525	EpiVE	E210421_1	Control	TRUE
1028	4.432	EpiVE	E210421_1	Control	TRUE
1029	4.657	EpiVE	E210421_1	Control	TRUE
1030	4.426	EpiVE	E210421_1	Control	TRUE
1031	4.264	EpiVE	E210421_1	Control	TRUE
1032	4.369	EpiVE	E210421_1	Control	TRUE
1033	4.813	EpiVE	E210421_1	Control	TRUE
1034	5.185	EpiVE	E210421_1	Control	TRUE
1035	5.391	EpiVE	E210421_1	Control	TRUE
1036	4.983	EpiVE	E210421_1	Control	TRUE
1037	4.392	EpiVE	E210421_1	Control	TRUE
1038	4.546	EpiVE	E210421_1	Control	TRUE
1039	4.897	EpiVE	E210421_1	Control	TRUE
1040	5.351	EpiVE	E210421_1	Control	TRUE
1041	4.963	EpiVE	E210421_1	Control	TRUE
1042	4.827	EpiVE	E210421_1	Control	TRUE
1043	4.937	EpiVE	E210421_1	Control	TRUE
1044	4.854	EpiVE	E210421_1	Control	TRUE
1045	5.299	EpiVE	E210421_1	Control	TRUE
1046	4.529	EpiVE	E210421_1	Control	TRUE
1047	4.62	EpiVE	E210421_1	Control	TRUE
1048	4.778	EpiVE	E210421_1	Control	TRUE
1049	4.933	EpiVE	E210421_1	Control	TRUE
1050	4.841	EpiVE	E210421_1	Control	TRUE
1051	5.104	EpiVE	E210421_1	Control	TRUE
1052	5.075	EpiVE	E210421_1	Control	TRUE
1053	4.801	EpiVE	E210421_1	Control	TRUE
1054	5.249	EpiVE	E210421_1	Control	TRUE
1055	4.522	EpiVE	E210421_1	Control	TRUE
1056	4.144	EpiVE	E210421_1	Control	TRUE
1057	5.241	EpiVE	E210421_1	Control	TRUE
1058	5.018	EpiVE	E210421_1	Control	TRUE
1059	4.669	EpiVE	E210421_1	Control	TRUE
1060	5.113	EpiVE	E210421_1	Control	TRUE
1061	4.414	EpiVE	E210421_1	Control	TRUE
1062	4.719	EpiVE	E210421_1	Control	TRUE
1063	4.739	EpiVE	E210421_1	Control	TRUE
1064	4.751	EpiVE	E210421_1	Control	TRUE
1065	4.654	EpiVE	E210421_1	Control	TRUE
1066	4.656	EpiVE	E210421_1	Control	TRUE
1067	5.108	EpiVE	E210421_1	Control	TRUE
1068	4.503	EpiVE	E210421_1	Control	TRUE
1069	4.463	EpiVE	E210421_1	Control	TRUE
1070	4.376	EpiVE	E210421_1	Control	TRUE
1071	4.566	EpiVE	E210421_1	Control	TRUE
1072	4.823	EpiVE	E210421_1	Control	TRUE
1073	4.691	EpiVE	E210421_1	Control	TRUE
1074	4.608	EpiVE	E210421_1	Control	TRUE
1075	4.434	EpiVE	E210421_1	Control	TRUE
1076	4.843	EpiVE	E210421_1	Control	TRUE
1077	4.558	EpiVE	E210421_1	Control	TRUE
1078	4.942	EpiVE	E210421_1	Control	TRUE
1079	4.507	EpiVE	E210421_1	Control	TRUE
1080	4.954	EpiVE	E210421_1	Control	TRUE
1081	4.726	EpiVE	E210421_1	Control	TRUE
1082	4.972	EpiVE	E210421_1	Control	TRUE
1083	4.599	EpiVE	E210421_1	Control	TRUE
1084	4.571	EpiVE	E210421_1	Control	TRUE
1085	4.72	EpiVE	E210421_1	Control	TRUE
1086	4.61	EpiVE	E210421_1	Control	TRUE
1087	4.564	EpiVE	E210421_1	Control	TRUE
1088	4.337	EpiVE	E210421_1	Control	TRUE
1089	4.231	EpiVE	E210421_1	Control	TRUE
1090	4.001	EpiVE	E210421_1	Control	TRUE
1091	4.614	EpiVE	E210421_1	Control	TRUE
1092	4.239	EpiVE	E210421_1	Control	TRUE
1093	4.579	EpiVE	E210421_1	Control	TRUE
1094	4.796	EpiVE	E210421_1	Control	TRUE
1095	4.652	EpiVE	E210421_1	Control	TRUE
1096	4.296	EpiVE	E210421_1	Control	TRUE
1097	4.525	EpiVE	E210421_1	Control	TRUE
1098	4.589	EpiVE	E210421_1	Control	TRUE
1099	4.697	EpiVE	E210421_1	Control	TRUE
1100	4.862	EpiVE	E210421_1	Control	TRUE
1101	4.644	EpiVE	E210421_1	Control	TRUE
1102	4.738	EpiVE	E210421_1	Control	TRUE
1103	4.686	EpiVE	E210421_1	Control	TRUE
1104	4.549	EpiVE	E210421_1	Control	TRUE
1105	4.95	EpiVE	E210421_1	Control	TRUE
1106	4.862	EpiVE	E210421_1	Control	TRUE
1107	4.431	EpiVE	E210421_1	Control	TRUE
1108	4.384	EpiVE	E210421_1	Control	TRUE
1109	4.616	EpiVE	E210421_1	Control	TRUE
1110	4.799	EpiVE	E210421_1	Control	TRUE
1111	5.247	EpiVE	E210421_1	Control	TRUE
1112	5.238	EpiVE	E210421_1	Control	TRUE
1113	4.658	EpiVE	E210421_1	Control	TRUE
1114	4.799	EpiVE	E210421_1	Control	TRUE
1115	4.628	EpiVE	E210421_1	Control	TRUE
1116	4.867	EpiVE	E210421_1	Control	TRUE
1117	4.987	EpiVE	E210421_1	Control	TRUE
1118	5.16	EpiVE	E210421_1	Control	TRUE
1119	4.626	EpiVE	E210421_1	Control	TRUE
1120	4.465	EpiVE	E210421_1	Control	TRUE
1121	4.525	EpiVE	E210421_1	Control	TRUE
1122	4.923	EpiVE	E210421_1	Control	TRUE
1123	4.841	EpiVE	E210421_1	Control	TRUE
1124	4.961	EpiVE	E210421_1	Control	TRUE
1125	4.446	EpiVE	E210421_1	Control	TRUE
1126	4.203	EpiVE	E210421_1	Control	TRUE
1127	4.819	EpiVE	E210421_1	Control	TRUE
1128	4.474	EpiVE	E210421_1	Control	TRUE
1129	4.269	EpiVE	E210421_1	Control	TRUE
1130	4.549	EpiVE	E210421_1	Control	TRUE
1131	4.572	EpiVE	E210421_1	Control	TRUE
1132	4.342	EpiVE	E210421_1	Control	TRUE
1133	3.954	EpiVE	E210421_1	Control	TRUE
1134	4.551	EpiVE	E210421_1	Control	TRUE
1135	4.102	EpiVE	E210421_1	Control	TRUE
1136	4.119	EpiVE	E210421_1	Control	TRUE
1137	4.271	EpiVE	E210421_1	Control	TRUE
1138	4.221	EpiVE	E210421_1	Control	TRUE
1139	4.741	EpiVE	E210421_1	Control	TRUE
1140	4.61	EpiVE	E210421_1	Control	TRUE
1141	4.879	EpiVE	E210421_1	Control	TRUE
1142	4.411	EpiVE	E210421_1	Control	TRUE
1143	4.359	EpiVE	E210421_1	Control	TRUE
1144	4.84	EpiVE	E210421_1	Control	TRUE
1145	4.805	EpiVE	E210421_1	Control	TRUE
1146	4.739	EpiVE	E210421_1	Control	TRUE
1147	4.711	EpiVE	E210421_1	Control	TRUE
1148	4.629	EpiVE	E210421_1	Control	TRUE
1149	4.342	EpiVE	E210421_1	Control	TRUE
1150	4.604	EpiVE	E210421_1	Control	TRUE
1151	4.535	EpiVE	E210421_1	Control	TRUE
1152	4.786	EpiVE	E210421_1	Control	TRUE
1153	4.768	EpiVE	E210421_1	Control	TRUE
1154	4.436	EpiVE	E210421_1	Control	TRUE
1155	4.238	EpiVE	E210421_1	Control	TRUE
1156	4.369	EpiVE	E210421_1	Control	TRUE
1157	4.799	EpiVE	E210421_1	Control	TRUE
1158	4.122	EpiVE	E210421_1	Control	TRUE
1159	4.384	EpiVE	E210421_1	Control	TRUE
1160	4.522	EpiVE	E210421_1	Control	TRUE
1161	4.517	EpiVE	E210421_1	Control	TRUE
1162	4.659	EpiVE	E210421_1	Control	TRUE
1163	4.601	EpiVE	E210421_1	Control	TRUE
1164	4.491	EpiVE	E210421_1	Control	TRUE
1165	4.382	EpiVE	E210421_1	Control	TRUE
1166	4.524	EpiVE	E210421_1	Control	TRUE
1167	4.856	EpiVE	E210421_1	Control	TRUE
1168	4.35	EpiVE	E210421_1	Control	TRUE
1169	3.908	EpiVE	E210421_1	Control	TRUE
1170	4.212	EpiVE	E210421_1	Control	TRUE
1171	4.391	EpiVE	E210421_1	Control	TRUE
1172	4.537	EpiVE	E210421_1	Control	TRUE
1173	4.204	EpiVE	E210421_1	Control	TRUE
1174	4.123	EpiVE	E210421_1	Control	TRUE
1175	4.462	EpiVE	E210421_1	Control	TRUE
1176	4.348	EpiVE	E210421_1	Control	TRUE
1177	4.282	EpiVE	E210421_1	Control	TRUE
1178	3.059	EpiVE	E210421_1	Control	TRUE
1179	4.494	EpiVE	E210421_1	Control	TRUE
1180	4.298	EpiVE	E210421_1	Control	TRUE
1181	3.274	EpiVE	E210421_1	Control	TRUE
1182	4.711	EpiVE	E210421_1	Control	TRUE
1183	4.296	EpiVE	E210421_1	Control	TRUE
1184	4.185	EpiVE	E210421_1	Control	TRUE
1185	1.05	EpiVE	E210421_1	Control	FALSE
1186	4.427	EpiVE	E210421_1	Control	TRUE
1187	4.365	EpiVE	E210421_1	Control	TRUE
1188	3.189	EpiVE	E210421_1	Control	TRUE
1189	4.721	EpiVE	E210421_1	Control	TRUE
1190	4.437	EpiVE	E210421_1	Control	TRUE
1191	4.234	EpiVE	E210421_1	Control	TRUE
1192	4.372	EpiVE	E210421_1	Control	TRUE
1193	4.396	EpiVE	E210421_1	Control	TRUE
1194	4.431	EpiVE	E210421_1	Control	TRUE
1195	4.854	EpiVE	E210421_1	Control	TRUE
1196	4.716	EpiVE	E210421_1	Control	TRUE
1197	4.336	EpiVE	E210421_1	Control	TRUE
1198	4.561	EpiVE	E210421_1	Control	TRUE
1199	4.412	EpiVE	E210421_1	Control	TRUE
1200	4.519	EpiVE	E210421_1	Control	TRUE
1201	4.202	EpiVE	E210421_1	Control	TRUE
1202	4.931	EpiVE	E210421_1	Control	TRUE
1203	4.413	EpiVE	E210421_1	Control	TRUE
1204	4.424	EpiVE	E210421_1	Control	TRUE
1205	4.021	EpiVE	E210421_1	Control	TRUE
1206	4.847	EpiVE	E210421_1	Control	TRUE
1207	4.624	EpiVE	E210421_1	Control	TRUE
1208	4.313	EpiVE	E210421_1	Control	TRUE
1209	4.739	EpiVE	E210421_1	Control	TRUE
1210	4.925	EpiVE	E210421_1	Control	TRUE
1211	4.64	EpiVE	E210421_1	Control	TRUE
1212	4.231	EpiVE	E210421_1	Control	TRUE
1213	4.726	EpiVE	E210421_1	Control	TRUE
1214	4.472	EpiVE	E210421_1	Control	TRUE
1215	4.403	EpiVE	E210421_1	Control	TRUE
1216	4.02	EpiVE	E210421_1	Control	TRUE
1217	4.917	EpiVE	E210421_1	Control	TRUE
1218	4.788	EpiVE	E210421_1	Control	TRUE
1219	4.32	EpiVE	E210421_1	Control	TRUE
1220	4.25	EpiVE	E210421_1	Control	TRUE
1221	4.877	EpiVE	E210421_1	Control	TRUE
1222	4.799	EpiVE	E210421_1	Control	TRUE
1223	4.619	EpiVE	E210421_1	Control	TRUE
1224	4.086	EpiVE	E210421_1	Control	TRUE
1225	4.993	EpiVE	E210421_1	Control	TRUE
1226	5.054	EpiVE	E210421_1	Control	TRUE
1227	4.726	EpiVE	E210421_1	Control	TRUE
1228	4.159	EpiVE	E210421_1	Control	TRUE
1229	4.843	EpiVE	E210421_1	Control	TRUE
1230	4.806	EpiVE	E210421_1	Control	TRUE
1231	4.872	EpiVE	E210421_1	Control	TRUE
1232	4.157	EpiVE	E210421_1	Control	TRUE
1233	4.829	EpiVE	E210421_1	Control	TRUE
1234	4.546	EpiVE	E210421_1	Control	TRUE
1235	4.665	EpiVE	E210421_1	Control	TRUE
1236	4.492	EpiVE	E210421_1	Control	TRUE
1237	4.224	EpiVE	E210421_1	Control	TRUE
1238	5.053	EpiVE	E210421_1	Control	TRUE
1239	4.736	EpiVE	E210421_1	Control	TRUE
1240	4.576	EpiVE	E210421_1	Control	TRUE
1241	4.233	EpiVE	E210421_1	Control	TRUE
1242	4.827	EpiVE	E210421_1	Control	TRUE
1243	4.779	EpiVE	E210421_1	Control	TRUE
1244	4.847	EpiVE	E210421_1	Control	TRUE
1245	4.353	EpiVE	E210421_1	Control	TRUE
1246	4.366	EpiVE	E210421_1	Control	TRUE
1247	5.032	EpiVE	E210421_1	Control	TRUE
1248	4.967	EpiVE	E210421_1	Control	TRUE
1249	4.811	EpiVE	E210421_1	Control	TRUE
1250	4.104	EpiVE	E210421_1	Control	TRUE
1251	4.74	EpiVE	E210421_1	Control	TRUE
1252	4.949	EpiVE	E210421_1	Control	TRUE
1253	4.853	EpiVE	E210421_1	Control	TRUE
1254	4.221	EpiVE	E210421_1	Control	TRUE
1255	4.709	EpiVE	E210421_1	Control	TRUE
1256	4.776	EpiVE	E210421_1	Control	TRUE
1257	4.576	EpiVE	E210421_1	Control	TRUE
1258	4.364	EpiVE	E210421_1	Control	TRUE
1259	4.931	EpiVE	E210421_1	Control	TRUE
1260	4.617	EpiVE	E210421_1	Control	TRUE
1261	4.653	EpiVE	E210421_1	Control	TRUE
1262	4.842	EpiVE	E210421_1	Control	TRUE
1263	4.816	EpiVE	E210421_1	Control	TRUE
1264	4.589	EpiVE	E210421_1	Control	TRUE
1265	5.013	EpiVE	E210421_1	Control	TRUE
1266	4.823	EpiVE	E210421_1	Control	TRUE
1267	4.79	EpiVE	E210421_1	Control	TRUE
1268	4.102	EpiVE	E210421_1	Control	TRUE
1269	4.819	EpiVE	E210421_1	Control	TRUE
1270	4.804	EpiVE	E210421_1	Control	TRUE
1271	4.929	EpiVE	E210421_1	Control	TRUE
1272	4.472	EpiVE	E210421_1	Control	TRUE
1273	5.051	EpiVE	E210421_1	Control	TRUE
1274	4.824	EpiVE	E210421_1	Control	TRUE
1275	4.766	EpiVE	E210421_1	Control	TRUE
1276	4.646	EpiVE	E210421_1	Control	TRUE
1277	4.304	EpiVE	E210421_1	Control	TRUE
1278	5.123	EpiVE	E210421_1	Control	TRUE
1279	4.903	EpiVE	E210421_1	Control	TRUE
1280	4.658	EpiVE	E210421_1	Control	TRUE
1281	4.491	EpiVE	E210421_1	Control	TRUE
1282	4.11	EpiVE	E210421_1	Control	TRUE
1283	3.103	EpiVE	E210421_1	Control	TRUE
1284	4.864	EpiVE	E210421_1	Control	TRUE
1285	5.069	EpiVE	E210421_1	Control	TRUE
1286	4.774	EpiVE	E210421_1	Control	TRUE
1287	4.702	EpiVE	E210421_1	Control	TRUE
1288	4.195	EpiVE	E210421_1	Control	TRUE
1289	3.709	EpiVE	E210421_1	Control	TRUE
1290	4.639	EpiVE	E210421_1	Control	TRUE
1291	4.792	EpiVE	E210421_1	Control	TRUE
1292	4.986	EpiVE	E210421_1	Control	TRUE
1293	4.882	EpiVE	E210421_1	Control	TRUE
1294	4.62	EpiVE	E210421_1	Control	TRUE
1295	4.212	EpiVE	E210421_1	Control	TRUE
1296	3.532	EpiVE	E210421_1	Control	TRUE
1297	4.758	EpiVE	E210421_1	Control	TRUE
1298	4.864	EpiVE	E210421_1	Control	TRUE
1299	4.93	EpiVE	E210421_1	Control	TRUE
1300	4.907	EpiVE	E210421_1	Control	TRUE
1301	4.787	EpiVE	E210421_1	Control	TRUE
1302	4.567	EpiVE	E210421_1	Control	TRUE
1303	4.407	EpiVE	E210421_1	Control	TRUE
1304	3.886	EpiVE	E210421_1	Control	TRUE
1305	4.793	EpiVE	E210421_1	Control	TRUE
1306	5.075	EpiVE	E210421_1	Control	TRUE
1307	4.897	EpiVE	E210421_1	Control	TRUE
1308	4.946	EpiVE	E210421_1	Control	TRUE
1309	5.014	EpiVE	E210421_1	Control	TRUE
1310	4.997	EpiVE	E210421_1	Control	TRUE
1311	4.641	EpiVE	E210421_1	Control	TRUE
1312	4.214	EpiVE	E210421_1	Control	TRUE
1313	4.863	EpiVE	E210421_1	Control	TRUE
1314	5.094	EpiVE	E210421_1	Control	TRUE
1315	5.033	EpiVE	E210421_1	Control	TRUE
1316	4.977	EpiVE	E210421_1	Control	TRUE
1317	4.996	EpiVE	E210421_1	Control	TRUE
1318	4.716	EpiVE	E210421_1	Control	TRUE
1319	4.406	EpiVE	E210421_1	Control	TRUE
1320	4.125	EpiVE	E210421_1	Control	TRUE
1321	4.964	EpiVE	E210421_1	Control	TRUE
1322	4.924	EpiVE	E210421_1	Control	TRUE
1323	4.718	EpiVE	E210421_1	Control	TRUE
1324	4.951	EpiVE	E210421_1	Control	TRUE
1325	5.236	EpiVE	E210421_1	Control	TRUE
1326	4.608	EpiVE	E210421_1	Control	TRUE
1327	4.359	EpiVE	E210421_1	Control	TRUE
1328	3.951	EpiVE	E210421_1	Control	TRUE
1329	4.916	EpiVE	E210421_1	Control	TRUE
1330	4.937	EpiVE	E210421_1	Control	TRUE
1331	4.853	EpiVE	E210421_1	Control	TRUE
1332	4.984	EpiVE	E210421_1	Control	TRUE
1333	5.146	EpiVE	E210421_1	Control	TRUE
1334	4.521	EpiVE	E210421_1	Control	TRUE
1335	4.54	EpiVE	E210421_1	Control	TRUE
1336	4.966	EpiVE	E210421_1	Control	TRUE
1337	4.947	EpiVE	E210421_1	Control	TRUE
1338	4.877	EpiVE	E210421_1	Control	TRUE
1339	4.819	EpiVE	E210421_1	Control	TRUE
1340	4.805	EpiVE	E210421_1	Control	TRUE
1341	4.919	EpiVE	E210421_1	Control	TRUE
1342	4.427	EpiVE	E210421_1	Control	TRUE
1343	3.914	EpiVE	E210421_1	Control	TRUE
1344	5.107	EpiVE	E210421_1	Control	TRUE
1345	5.054	EpiVE	E210421_1	Control	TRUE
1346	5.103	EpiVE	E210421_1	Control	TRUE
1347	4.984	EpiVE	E210421_1	Control	TRUE
1348	4.704	EpiVE	E210421_1	Control	TRUE
1349	4.806	EpiVE	E210421_1	Control	TRUE
1350	4.162	EpiVE	E210421_1	Control	TRUE
1351	3.924	EpiVE	E210421_1	Control	TRUE
1352	5.071	EpiVE	E210421_1	Control	TRUE
1353	4.911	EpiVE	E210421_1	Control	TRUE
1354	5.058	EpiVE	E210421_1	Control	TRUE
1355	4.825	EpiVE	E210421_1	Control	TRUE
1356	4.697	EpiVE	E210421_1	Control	TRUE
1357	4.899	EpiVE	E210421_1	Control	TRUE
1358	4.263	EpiVE	E210421_1	Control	TRUE
1359	4.104	EpiVE	E210421_1	Control	TRUE
1360	5.127	EpiVE	E210421_1	Control	TRUE
1361	4.926	EpiVE	E210421_1	Control	TRUE
1362	4.822	EpiVE	E210421_1	Control	TRUE
1363	5.033	EpiVE	E210421_1	Control	TRUE
1364	4.814	EpiVE	E210421_1	Control	TRUE
1365	4.627	EpiVE	E210421_1	Control	TRUE
1366	4.296	EpiVE	E210421_1	Control	TRUE
1367	4.229	EpiVE	E210421_1	Control	TRUE
1368	4.865	EpiVE	E210421_1	Control	TRUE
1369	4.931	EpiVE	E210421_1	Control	TRUE
1370	4.664	EpiVE	E210421_1	Control	TRUE
1371	4.759	EpiVE	E210421_1	Control	TRUE
1372	4.78	EpiVE	E210421_1	Control	TRUE
1373	4.396	EpiVE	E210421_1	Control	TRUE
1374	4.121	EpiVE	E210421_1	Control	TRUE
1375	4.147	EpiVE	E210421_1	Control	TRUE
1376	4.809	EpiVE	E210421_1	Control	TRUE
1377	4.873	EpiVE	E210421_1	Control	TRUE
1378	4.869	EpiVE	E210421_1	Control	TRUE
1379	4.917	EpiVE	E210421_1	Control	TRUE
1380	4.838	EpiVE	E210421_1	Control	TRUE
1381	4.368	EpiVE	E210421_1	Control	TRUE
1382	4.226	EpiVE	E210421_1	Control	TRUE
1383	4.282	EpiVE	E210421_1	Control	TRUE
1384	5.066	EpiVE	E210421_1	Control	TRUE
1385	4.796	EpiVE	E210421_1	Control	TRUE
1386	4.922	EpiVE	E210421_1	Control	TRUE
1387	4.756	EpiVE	E210421_1	Control	TRUE
1388	4.736	EpiVE	E210421_1	Control	TRUE
1389	4.417	EpiVE	E210421_1	Control	TRUE
1390	4.159	EpiVE	E210421_1	Control	TRUE
1391	4.183	EpiVE	E210421_1	Control	TRUE
1392	4.802	EpiVE	E210421_1	Control	TRUE
1393	4.814	EpiVE	E210421_1	Control	TRUE
1394	4.857	EpiVE	E210421_1	Control	TRUE
1395	4.762	EpiVE	E210421_1	Control	TRUE
1396	4.755	EpiVE	E210421_1	Control	TRUE
1397	4.544	EpiVE	E210421_1	Control	TRUE
1398	4.237	EpiVE	E210421_1	Control	TRUE
1399	4.839	EpiVE	E210421_1	Control	TRUE
1400	4.966	EpiVE	E210421_1	Control	TRUE
1401	4.712	EpiVE	E210421_1	Control	TRUE
1402	4.857	EpiVE	E210421_1	Control	TRUE
1403	4.558	EpiVE	E210421_1	Control	TRUE
1404	4.35	EpiVE	E210421_1	Control	TRUE
1405	4.075	EpiVE	E210421_1	Control	TRUE
1406	4.883	EpiVE	E210421_1	Control	TRUE
1407	4.869	EpiVE	E210421_1	Control	TRUE
1408	4.791	EpiVE	E210421_1	Control	TRUE
1409	4.852	EpiVE	E210421_1	Control	TRUE
1410	4.885	EpiVE	E210421_1	Control	TRUE
1411	4.528	EpiVE	E210421_1	Control	TRUE
1412	4.181	EpiVE	E210421_1	Control	TRUE
1413	4.749	EpiVE	E210421_1	Control	TRUE
1414	4.819	EpiVE	E210421_1	Control	TRUE
1415	4.836	EpiVE	E210421_1	Control	TRUE
1416	4.816	EpiVE	E210421_1	Control	TRUE
1417	4.484	EpiVE	E210421_1	Control	TRUE
1418	4.064	EpiVE	E210421_1	Control	TRUE
1419	4.925	EpiVE	E210421_1	Control	TRUE
1420	4.908	EpiVE	E210421_1	Control	TRUE
1421	4.782	EpiVE	E210421_1	Control	TRUE
1422	4.341	EpiVE	E210421_1	Control	TRUE
1423	4.331	EpiVE	E210421_1	Control	TRUE
1424	3.986	EpiVE	E210421_1	Control	TRUE
1425	4.126	EpiVE	E210421_1	Control	TRUE
1426	4.732	EpiVE	E210421_1	Control	TRUE
1427	4.819	EpiVE	E210421_1	Control	TRUE
1428	4.777	EpiVE	E210421_1	Control	TRUE
1429	4.707	EpiVE	E210421_1	Control	TRUE
1430	4.437	EpiVE	E210421_1	Control	TRUE
1431	4.309	EpiVE	E210421_1	Control	TRUE
1432	4.122	EpiVE	E210421_1	Control	TRUE
1433	4.942	EpiVE	E210421_1	Control	TRUE
1434	5.215	EpiVE	E210421_1	Control	TRUE
1435	5.114	EpiVE	E210421_1	Control	TRUE
1436	4.874	EpiVE	E210421_1	Control	TRUE
1437	4.553	EpiVE	E210421_1	Control	TRUE
1438	4.006	EpiVE	E210421_1	Control	TRUE
1439	4.226	EpiVE	E210421_1	Control	TRUE
1440	4.985	EpiVE	E210421_1	Control	TRUE
1441	4.841	EpiVE	E210421_1	Control	TRUE
1442	4.665	EpiVE	E210421_1	Control	TRUE
1443	4.473	EpiVE	E210421_1	Control	TRUE
1444	4.131	EpiVE	E210421_1	Control	TRUE
1445	4.062	EpiVE	E210421_1	Control	TRUE
1446	4.784	EpiVE	E210421_1	Control	TRUE
1447	4.976	EpiVE	E210421_1	Control	TRUE
1448	4.819	EpiVE	E210421_1	Control	TRUE
1449	4.38	EpiVE	E210421_1	Control	TRUE
1450	4.277	EpiVE	E210421_1	Control	TRUE
1451	4.397	EpiVE	E210421_1	Control	TRUE
1452	4.924	EpiVE	E210421_1	Control	TRUE
1453	4.944	EpiVE	E210421_1	Control	TRUE
1454	4.594	EpiVE	E210421_1	Control	TRUE
1455	4.534	EpiVE	E210421_1	Control	TRUE
1456	4.177	EpiVE	E210421_1	Control	TRUE
1457	4.559	EpiVE	E210421_1	Control	TRUE
1458	5.02	EpiVE	E210421_1	Control	TRUE
1459	4.868	EpiVE	E210421_1	Control	TRUE
1460	4.772	EpiVE	E210421_1	Control	TRUE
1461	4.666	EpiVE	E210421_1	Control	TRUE
1462	4.342	EpiVE	E210421_1	Control	TRUE
1463	4.423	EpiVE	E210421_1	Control	TRUE
1464	5.064	EpiVE	E210421_1	Control	TRUE
1465	4.974	EpiVE	E210421_1	Control	TRUE
1466	4.779	EpiVE	E210421_1	Control	TRUE
1467	4.662	EpiVE	E210421_1	Control	TRUE
1468	4.304	EpiVE	E210421_1	Control	TRUE
1469	4.907	EpiVE	E210421_1	Control	TRUE
1470	4.832	EpiVE	E210421_1	Control	TRUE
1471	4.73	EpiVE	E210421_1	Control	TRUE
1472	4.87	EpiVE	E210421_1	Control	TRUE
1473	4.439	EpiVE	E210421_1	Control	TRUE
1474	4.776	EpiVE	E210421_1	Control	TRUE
1475	4.598	EpiVE	E210421_1	Control	TRUE
1476	4.391	EpiVE	E210421_1	Control	TRUE
1477	4.641	EpiVE	E210421_1	Control	TRUE
1478	4.754	EpiVE	E210421_1	Control	TRUE
1479	4.931	EpiVE	E210421_1	Control	TRUE
1480	4.724	EpiVE	E210421_1	Control	TRUE
1481	4.624	EpiVE	E210421_1	Control	TRUE
1482	4.52	EpiVE	E210421_1	Control	TRUE
1483	4.508	EpiVE	E210421_1	Control	TRUE
1484	4.378	EpiVE	E210421_1	Control	TRUE
1485	4.985	EpiVE	E210421_1	Control	TRUE
1486	4.746	EpiVE	E210421_1	Control	TRUE
1487	4.311	EpiVE	E210421_1	Control	TRUE
1488	4.127	EpiVE	E210421_1	Control	TRUE
1489	4.093	EpiVE	E210421_1	Control	TRUE
1490	4.666	EpiVE	E210421_1	Control	TRUE
1491	4.729	EpiVE	E210421_1	Control	TRUE
1492	4.64	EpiVE	E210421_1	Control	TRUE
1493	4.386	EpiVE	E210421_1	Control	TRUE
1494	4.171	EpiVE	E210421_1	Control	TRUE
1495	4.824	EpiVE	E210421_1	Control	TRUE
1496	4.718	EpiVE	E210421_1	Control	TRUE
1497	4.561	EpiVE	E210421_1	Control	TRUE
1498	4.099	EpiVE	E210421_1	Control	TRUE
1499	3.577	EpiVE	E210421_1	Control	TRUE
1500	5.039	EpiVE	E210421_1	Control	TRUE
1501	5.063	EpiVE	E210421_1	Control	TRUE
1502	4.681	EpiVE	E210421_1	Control	TRUE
1503	4.163	EpiVE	E210421_1	Control	TRUE
1504	3.617	EpiVE	E210421_1	Control	TRUE
1505	4.919	EpiVE	E210421_1	Control	TRUE
1506	4.897	EpiVE	E210421_1	Control	TRUE
1507	4.424	EpiVE	E210421_1	Control	TRUE
1508	4.2	EpiVE	E210421_1	Control	TRUE
1509	5.089	EpiVE	E210421_1	Control	TRUE
1510	4.959	EpiVE	E210421_1	Control	TRUE
1511	4.725	EpiVE	E210421_1	Control	TRUE
1512	4.726	EpiVE	E210421_1	Control	TRUE
1513	4.831	EpiVE	E210421_1	Control	TRUE
1514	4.825	EpiVE	E210421_1	Control	TRUE
1515	4.32	EpiVE	E210421_1	Control	TRUE
1516	4.571	EpiVE	E210421_1	Control	TRUE
1517	4.831	EpiVE	E210421_1	Control	TRUE
1518	4.579	EpiVE	E210421_1	Control	TRUE
1519	4.315	EpiVE	E210421_1	Control	TRUE
1520	3.714	EpiVE	E210421_1	Control	TRUE
1521	4.846	EpiVE	E210421_1	Control	TRUE
1522	4.582	EpiVE	E210421_1	Control	TRUE
1523	4.051	EpiVE	E210421_1	Control	TRUE
1524	2.892	EpiVE	E210421_1	Control	TRUE
1525	5.044	EpiVE	E210421_1	Control	TRUE
1526	4.709	EpiVE	E210421_1	Control	TRUE
1527	3.663	EpiVE	E210421_1	Control	TRUE
1528	0.842	EpiVE	E210421_1	Control	FALSE
1529	5.006	EpiVE	E210421_1	Control	TRUE
1530	4.692	EpiVE	E210421_1	Control	TRUE
1531	3.608	EpiVE	E210421_1	Control	TRUE
1532	1.297	EpiVE	E210421_1	Control	FALSE
1533	0.79	EpiVE	E210421_1	Control	FALSE
1534	5.011	EpiVE	E210421_1	Control	TRUE
1535	4.607	EpiVE	E210421_1	Control	TRUE
1536	3.924	EpiVE	E210421_1	Control	TRUE
1537	3.072	EpiVE	E210421_1	Control	TRUE
1538	3.347	EpiVE	E210421_1	Control	TRUE
1539	4.977	EpiVE	E210421_1	Control	TRUE
1540	4.64	EpiVE	E210421_1	Control	TRUE
1541	4.199	EpiVE	E210421_1	Control	TRUE
1542	3.935	EpiVE	E210421_1	Control	TRUE
1543	3.926	EpiVE	E210421_1	Control	TRUE
1544	4.971	EpiVE	E210421_1	Control	TRUE
1545	4.967	EpiVE	E210421_1	Control	TRUE
1546	4.516	EpiVE	E210421_1	Control	TRUE
1547	4.257	EpiVE	E210421_1	Control	TRUE
1548	4.048	EpiVE	E210421_1	Control	TRUE
1549	4.82	EpiVE	E210421_1	Control	TRUE
1550	5.09	EpiVE	E210421_1	Control	TRUE
1551	5.049	EpiVE	E210421_1	Control	TRUE
1552	4.658	EpiVE	E210421_1	Control	TRUE
1553	4.329	EpiVE	E210421_1	Control	TRUE
1554	4.362	EpiVE	E210421_1	Control	TRUE
1555	5.019	EpiVE	E210421_1	Control	TRUE
1556	4.739	EpiVE	E210421_1	Control	TRUE
1557	4.597	EpiVE	E210421_1	Control	TRUE
1558	4.396	EpiVE	E210421_1	Control	TRUE
1559	4.306	EpiVE	E210421_1	Control	TRUE
1560	4.157	EpiVE	E210421_1	Control	TRUE
1561	4.781	EpiVE	E210421_1	Control	TRUE
1562	4.882	EpiVE	E210421_1	Control	TRUE
1563	4.754	EpiVE	E210421_1	Control	TRUE
1564	4.443	EpiVE	E210421_1	Control	TRUE
1565	3.87	EpiVE	E210421_1	Control	TRUE
1566	4.16	EpiVE	E210421_1	Control	TRUE
1567	4.737	EpiVE	E210421_1	Control	TRUE
1568	4.853	EpiVE	E210421_1	Control	TRUE
1569	4.426	EpiVE	E210421_1	Control	TRUE
1570	4.424	EpiVE	E210421_1	Control	TRUE
1571	4.087	EpiVE	E210421_1	Control	TRUE
1572	4.885	EpiVE	E210421_1	Control	TRUE
1573	4.484	EpiVE	E210421_1	Control	TRUE
1574	4.453	EpiVE	E210421_1	Control	TRUE
1575	4.465	EpiVE	E210421_1	Control	TRUE
1576	4.174	EpiVE	E210421_1	Control	TRUE
1577	4.477	EpiVE	E210421_1	Control	TRUE
1578	4.749	EpiVE	E210421_1	Control	TRUE
1579	4.449	EpiVE	E210421_1	Control	TRUE
1580	4.252	EpiVE	E210421_1	Control	TRUE
1581	4.497	EpiVE	E210421_1	Control	TRUE
1582	4.139	EpiVE	E210421_1	Control	TRUE
1583	4.041	EpiVE	E210421_1	Control	TRUE
1584	4.472	EpiVE	E210421_1	Control	TRUE
1585	4.624	EpiVE	E210421_1	Control	TRUE
1586	4.086	EpiVE	E210421_1	Control	TRUE
1587	4.298	EpiVE	E210421_1	Control	TRUE
1588	4.139	EpiVE	E210421_1	Control	TRUE
1589	3.962	EpiVE	E210421_1	Control	TRUE
1590	4.655	EpiVE	E210421_1	Control	TRUE
1591	4.525	EpiVE	E210421_1	Control	TRUE
1592	4.147	EpiVE	E210421_1	Control	TRUE
1593	4.129	EpiVE	E210421_1	Control	TRUE
1594	4.727	EpiVE	E210421_1	Control	TRUE
1595	4.27	EpiVE	E210421_1	Control	TRUE
1596	4.862	EpiVE	E210421_1	Control	TRUE
1597	4.907	EpiVE	E210421_1	Control	TRUE
1598	4.562	EpiVE	E210421_1	Control	TRUE
1599	4.391	EpiVE	E210421_1	Control	TRUE
1600	4.471	EpiVE	E210421_1	Control	TRUE
1601	4.328	EpiVE	E210421_1	Control	TRUE
1602	4.39	EpiVE	E210421_1	Control	TRUE
1603	4.932	EpiVE	E210421_1	Control	TRUE
1604	4.607	EpiVE	E210421_1	Control	TRUE
1605	4.499	EpiVE	E210421_1	Control	TRUE
1606	4.396	EpiVE	E210421_1	Control	TRUE
1607	4.226	EpiVE	E210421_1	Control	TRUE
1608	4.193	EpiVE	E210421_1	Control	TRUE
1609	4.49	EpiVE	E210421_1	Control	TRUE
1610	4.752	EpiVE	E210421_1	Control	TRUE
1611	4.445	EpiVE	E210421_1	Control	TRUE
1612	4.646	EpiVE	E210421_1	Control	TRUE
1613	4.961	EpiVE	E210421_1	Control	TRUE
1614	4.464	EpiVE	E210421_1	Control	TRUE
1615	4.648	EpiVE	E210421_1	Control	TRUE
1616	4.326	EpiVE	E210421_1	Control	TRUE
1617	4.62	EpiVE	E210421_1	Control	TRUE
1618	4.911	EpiVE	E210421_1	Control	TRUE
1619	4.819	EpiVE	E210421_1	Control	TRUE
1620	4.947	EpiVE	E210421_1	Control	TRUE
1621	4.276	EpiVE	E210421_1	Control	TRUE
1622	4.339	EpiVE	E210421_1	Control	TRUE
1623	4.276	EpiVE	E210421_1	Control	TRUE
1624	5.063	EpiVE	E210421_1	Control	TRUE
1625	4.911	EpiVE	E210421_1	Control	TRUE
1626	4.799	EpiVE	E210421_1	Control	TRUE
1627	4.282	EpiVE	E210421_1	Control	TRUE
1628	4.361	EpiVE	E210421_1	Control	TRUE
1629	4.396	EpiVE	E210421_1	Control	TRUE
1630	4.356	EpiVE	E210421_1	Control	TRUE
1631	4.71	EpiVE	E210421_1	Control	TRUE
1632	4.775	EpiVE	E210421_1	Control	TRUE
1633	4.98	EpiVE	E210421_1	Control	TRUE
1634	4.492	EpiVE	E210421_1	Control	TRUE
1635	4.534	EpiVE	E210421_1	Control	TRUE
1636	4.736	EpiVE	E210421_1	Control	TRUE
1637	4.731	EpiVE	E210421_1	Control	TRUE
1638	4.802	EpiVE	E210421_1	Control	TRUE
1639	4.796	EpiVE	E210421_1	Control	TRUE
1640	4.776	EpiVE	E210421_1	Control	TRUE
1641	4.733	EpiVE	E210421_1	Control	TRUE
1642	4.65	EpiVE	E210421_1	Control	TRUE
1643	4.249	EpiVE	E210421_1	Control	TRUE
1644	4.212	EpiVE	E210421_1	Control	TRUE
1645	4.857	EpiVE	E210421_1	Control	TRUE
1646	4.72	EpiVE	E210421_1	Control	TRUE
1647	4.776	EpiVE	E210421_1	Control	TRUE
1648	4.094	EpiVE	E210421_1	Control	TRUE
1649	3.874	EpiVE	E210421_1	Control	TRUE
1650	4.493	EpiVE	E210421_1	Control	TRUE
1651	4.65	EpiVE	E210421_1	Control	TRUE
1652	4.462	EpiVE	E210421_1	Control	TRUE
1653	4.521	EpiVE	E210421_1	Control	TRUE
1654	4.285	EpiVE	E210421_1	Control	TRUE
1655	4.344	EpiVE	E210421_1	Control	TRUE
1656	4.209	EpiVE	E210421_1	Control	TRUE
1657	4.369	EpiVE	E210421_1	Control	TRUE
1658	4.858	EpiVE	E210421_1	Control	TRUE
1659	4.907	EpiVE	E210421_1	Control	TRUE
1660	4.866	EpiVE	E210421_1	Control	TRUE
1661	4.686	EpiVE	E210421_1	Control	TRUE
1662	4.519	EpiVE	E210421_1	Control	TRUE
1663	4.229	EpiVE	E210421_1	Control	TRUE
1664	4.681	EpiVE	E210421_1	Control	TRUE
1665	4.773	EpiVE	E210421_1	Control	TRUE
1666	4.789	EpiVE	E210421_1	Control	TRUE
1667	4.884	EpiVE	E210421_1	Control	TRUE
1668	4.799	EpiVE	E210421_1	Control	TRUE
1669	4.858	EpiVE	E210421_1	Control	TRUE
1670	4.427	EpiVE	E210421_1	Control	TRUE
1671	4.85	EpiVE	E210421_1	Control	TRUE
1672	4.498	EpiVE	E210421_1	Control	TRUE
1673	4.656	EpiVE	E210421_1	Control	TRUE
1674	4.798	EpiVE	E210421_1	Control	TRUE
1675	4.712	EpiVE	E210421_1	Control	TRUE
1676	4.425	EpiVE	E210421_1	Control	TRUE
1677	4.625	EpiVE	E210421_1	Control	TRUE
1678	4.669	EpiVE	E210421_1	Control	TRUE
1679	4.697	EpiVE	E210421_1	Control	TRUE
1680	4.65	EpiVE	E210421_1	Control	TRUE
1681	4.736	EpiVE	E210421_1	Control	TRUE
1682	4.695	EpiVE	E210421_1	Control	TRUE
1683	4.666	EpiVE	E210421_1	Control	TRUE
1684	4.609	EpiVE	E210421_1	Control	TRUE
1685	4.697	EpiVE	E210421_1	Control	TRUE
1686	4.577	EpiVE	E210421_1	Control	TRUE
1687	4.737	EpiVE	E210421_1	Control	TRUE
1688	4.651	EpiVE	E210421_1	Control	TRUE
1689	4.709	EpiVE	E210421_1	Control	TRUE
1690	4.564	EpiVE	E210421_1	Control	TRUE
1691	4.689	EpiVE	E210421_1	Control	TRUE
1692	4.524	EpiVE	E210421_1	Control	TRUE
1693	4.797	EpiVE	E210421_1	Control	TRUE
1694	4.755	EpiVE	E210421_1	Control	TRUE
1695	4.534	EpiVE	E210421_1	Control	TRUE
1696	4.422	EpiVE	E210421_1	Control	TRUE
1697	4.512	EpiVE	E210421_1	Control	TRUE
1698	4.457	EpiVE	E210421_1	Control	TRUE
1699	4.723	EpiVE	E210421_1	Control	TRUE
1700	4.871	EpiVE	E210421_1	Control	TRUE
1701	4.76	EpiVE	E210421_1	Control	TRUE
1702	4.519	EpiVE	E210421_1	Control	TRUE
1703	4.321	EpiVE	E210421_1	Control	TRUE
1704	4.499	EpiVE	E210421_1	Control	TRUE
1705	4.671	EpiVE	E210421_1	Control	TRUE
1706	4.6	EpiVE	E210421_1	Control	TRUE
1707	4.83	EpiVE	E210421_1	Control	TRUE
1708	4.822	EpiVE	E210421_1	Control	TRUE
1709	4.754	EpiVE	E210421_1	Control	TRUE
1710	4.367	EpiVE	E210421_1	Control	TRUE
1711	4.299	EpiVE	E210421_1	Control	TRUE
1712	4.514	EpiVE	E210421_1	Control	TRUE
1713	4.877	EpiVE	E210421_1	Control	TRUE
1714	4.746	EpiVE	E210421_1	Control	TRUE
1715	4.649	EpiVE	E210421_1	Control	TRUE
1716	4.837	EpiVE	E210421_1	Control	TRUE
1717	4.749	EpiVE	E210421_1	Control	TRUE
1718	4.562	EpiVE	E210421_1	Control	TRUE
1719	4.622	EpiVE	E210421_1	Control	TRUE
1720	4.834	EpiVE	E210421_1	Control	TRUE
1721	4.739	EpiVE	E210421_1	Control	TRUE
1722	4.991	EpiVE	E210421_1	Control	TRUE
1723	4.881	EpiVE	E210421_1	Control	TRUE
1724	4.902	EpiVE	E210421_1	Control	TRUE
1725	4.728	EpiVE	E210421_1	Control	TRUE
1726	4.212	EpiVE	E210421_1	Control	TRUE
1727	4.655	EpiVE	E210421_1	Control	TRUE
1728	4.801	EpiVE	E210421_1	Control	TRUE
1729	4.946	EpiVE	E210421_1	Control	TRUE
1730	4.962	EpiVE	E210421_1	Control	TRUE
1731	4.859	EpiVE	E210421_1	Control	TRUE
1732	4.842	EpiVE	E210421_1	Control	TRUE
1733	4.872	EpiVE	E210421_1	Control	TRUE
1734	4.424	EpiVE	E210421_1	Control	TRUE
1735	4.471	EpiVE	E210421_1	Control	TRUE
1736	4.767	EpiVE	E210421_1	Control	TRUE
1737	4.753	EpiVE	E210421_1	Control	TRUE
1738	5.198	EpiVE	E210421_1	Control	TRUE
1739	4.846	EpiVE	E210421_1	Control	TRUE
1740	4.755	EpiVE	E210421_1	Control	TRUE
1741	4.993	EpiVE	E210421_1	Control	TRUE
1742	4.997	EpiVE	E210421_1	Control	TRUE
1743	4.075	EpiVE	E210421_1	Control	TRUE
1744	3.899	EpiVE	E210421_1	Control	TRUE
1745	4.086	EpiVE	E210421_1	Control	TRUE
1746	4.957	EpiVE	E210421_1	Control	TRUE
1747	4.789	EpiVE	E210421_1	Control	TRUE
1748	5.288	EpiVE	E210421_1	Control	TRUE
1749	4.938	EpiVE	E210421_1	Control	TRUE
1750	4.944	EpiVE	E210421_1	Control	TRUE
1751	4.913	EpiVE	E210421_1	Control	TRUE
1752	4.853	EpiVE	E210421_1	Control	TRUE
1753	4.4	EpiVE	E210421_1	Control	TRUE
1754	3.885	EpiVE	E210421_1	Control	TRUE
1755	4.276	EpiVE	E210421_1	Control	TRUE
1756	4.91	EpiVE	E210421_1	Control	TRUE
1757	4.953	EpiVE	E210421_1	Control	TRUE
1758	4.971	EpiVE	E210421_1	Control	TRUE
1759	4.975	EpiVE	E210421_1	Control	TRUE
1760	4.747	EpiVE	E210421_1	Control	TRUE
1761	4.756	EpiVE	E210421_1	Control	TRUE
1762	4.794	EpiVE	E210421_1	Control	TRUE
1763	4.501	EpiVE	E210421_1	Control	TRUE
1764	4.502	EpiVE	E210421_1	Control	TRUE
1765	4.347	EpiVE	E210421_1	Control	TRUE
1766	4.15	EpiVE	E210421_1	Control	TRUE
1767	4.817	EpiVE	E210421_1	Control	TRUE
1768	5.078	EpiVE	E210421_1	Control	TRUE
1769	4.882	EpiVE	E210421_1	Control	TRUE
1770	4.862	EpiVE	E210421_1	Control	TRUE
1771	4.876	EpiVE	E210421_1	Control	TRUE
1772	5.03	EpiVE	E210421_1	Control	TRUE
1773	4.792	EpiVE	E210421_1	Control	TRUE
1774	4.686	EpiVE	E210421_1	Control	TRUE
1775	4.367	EpiVE	E210421_1	Control	TRUE
1776	4.112	EpiVE	E210421_1	Control	TRUE
1777	3.922	EpiVE	E210421_1	Control	TRUE
1778	4.521	EpiVE	E210421_1	Control	TRUE
1779	4.452	EpiVE	E210421_1	Control	TRUE
1780	4.991	EpiVE	E210421_1	Control	TRUE
1781	5.099	EpiVE	E210421_1	Control	TRUE
1782	4.824	EpiVE	E210421_1	Control	TRUE
1783	4.78	EpiVE	E210421_1	Control	TRUE
1784	4.661	EpiVE	E210421_1	Control	TRUE
1785	4.728	EpiVE	E210421_1	Control	TRUE
1786	4.735	EpiVE	E210421_1	Control	TRUE
1787	4.635	EpiVE	E210421_1	Control	TRUE
1788	4.404	EpiVE	E210421_1	Control	TRUE
1789	4.639	EpiVE	E210421_1	Control	TRUE
1790	4.769	EpiVE	E210421_1	Control	TRUE
1791	4.733	EpiVE	E210421_1	Control	TRUE
1792	4.718	EpiVE	E210421_1	Control	TRUE
1793	4.79	EpiVE	E210421_1	Control	TRUE
1794	4.803	EpiVE	E210421_1	Control	TRUE
1795	4.858	EpiVE	E210421_1	Control	TRUE
1796	4.626	EpiVE	E210421_1	Control	TRUE
1797	4.226	EpiVE	E210421_1	Control	TRUE
1798	4.489	EpiVE	E210421_1	Control	TRUE
1799	4.541	EpiVE	E210421_1	Control	TRUE
1800	4.47	EpiVE	E210421_1	Control	TRUE
1801	4.51	EpiVE	E210421_1	Control	TRUE
1802	4.659	EpiVE	E210421_1	Control	TRUE
1803	4.769	EpiVE	E210421_1	Control	TRUE
1804	4.82	EpiVE	E210421_1	Control	TRUE
1805	4.811	EpiVE	E210421_1	Control	TRUE
1806	4.672	EpiVE	E210421_1	Control	TRUE
1807	4.492	EpiVE	E210421_1	Control	TRUE
1808	4.47	EpiVE	E210421_1	Control	TRUE
1809	4.322	EpiVE	E210421_1	Control	TRUE
1810	4.649	EpiVE	E210421_1	Control	TRUE
1811	4.723	EpiVE	E210421_1	Control	TRUE
1812	5.005	EpiVE	E210421_1	Control	TRUE
1813	4.708	EpiVE	E210421_1	Control	TRUE
1814	4.86	EpiVE	E210421_1	Control	TRUE
1815	4.789	EpiVE	E210421_1	Control	TRUE
1816	4.954	EpiVE	E210421_1	Control	TRUE
1817	4.866	EpiVE	E210421_1	Control	TRUE
1818	4.357	EpiVE	E210421_1	Control	TRUE
1819	4.467	EpiVE	E210421_1	Control	TRUE
1820	4.488	EpiVE	E210421_1	Control	TRUE
1821	4.45	EpiVE	E210421_1	Control	TRUE
1822	4.907	EpiVE	E210421_1	Control	TRUE
1823	4.668	EpiVE	E210421_1	Control	TRUE
1824	5.122	EpiVE	E210421_1	Control	TRUE
1825	4.833	EpiVE	E210421_1	Control	TRUE
1826	4.979	EpiVE	E210421_1	Control	TRUE
1827	4.904	EpiVE	E210421_1	Control	TRUE
1828	4.873	EpiVE	E210421_1	Control	TRUE
1829	4.194	EpiVE	E210421_1	Control	TRUE
1830	4.132	EpiVE	E210421_1	Control	TRUE
1831	4.66	EpiVE	E210421_1	Control	TRUE
1832	4.946	EpiVE	E210421_1	Control	TRUE
1833	5.112	EpiVE	E210421_1	Control	TRUE
1834	5	EpiVE	E210421_1	Control	TRUE
1835	5.191	EpiVE	E210421_1	Control	TRUE
1836	4.932	EpiVE	E210421_1	Control	TRUE
1837	4.766	EpiVE	E210421_1	Control	TRUE
1838	4.609	EpiVE	E210421_1	Control	TRUE
1839	4.514	EpiVE	E210421_1	Control	TRUE
1840	4.61	EpiVE	E210421_1	Control	TRUE
1841	4.623	EpiVE	E210421_1	Control	TRUE
1842	5.012	EpiVE	E210421_1	Control	TRUE
1843	4.811	EpiVE	E210421_1	Control	TRUE
1844	4.942	EpiVE	E210421_1	Control	TRUE
1845	4.874	EpiVE	E210421_1	Control	TRUE
1846	4.884	EpiVE	E210421_1	Control	TRUE
1847	4.796	EpiVE	E210421_1	Control	TRUE
1848	4.259	EpiVE	E210421_1	Control	TRUE
1849	4.274	EpiVE	E210421_1	Control	TRUE
1850	4.217	EpiVE	E210421_1	Control	TRUE
1851	4.298	EpiVE	E210421_1	Control	TRUE
1852	4.813	EpiVE	E210421_1	Control	TRUE
1853	4.917	EpiVE	E210421_1	Control	TRUE
1854	4.884	EpiVE	E210421_1	Control	TRUE
1855	5.004	EpiVE	E210421_1	Control	TRUE
1856	4.89	EpiVE	E210421_1	Control	TRUE
1857	4.559	EpiVE	E210421_1	Control	TRUE
1858	4.244	EpiVE	E210421_1	Control	TRUE
1859	4.536	EpiVE	E210421_1	Control	TRUE
1860	4.367	EpiVE	E210421_1	Control	TRUE
1861	4.133	EpiVE	E210421_1	Control	TRUE
1862	4.908	EpiVE	E210421_1	Control	TRUE
1863	4.73	EpiVE	E210421_1	Control	TRUE
1864	4.969	EpiVE	E210421_1	Control	TRUE
1865	5.099	EpiVE	E210421_1	Control	TRUE
1866	4.891	EpiVE	E210421_1	Control	TRUE
1867	4.655	EpiVE	E210421_1	Control	TRUE
1868	4.345	EpiVE	E210421_1	Control	TRUE
1869	4.618	EpiVE	E210421_1	Control	TRUE
1870	4.106	EpiVE	E210421_1	Control	TRUE
1871	4.701	EpiVE	E210421_1	Control	TRUE
1872	4.772	EpiVE	E210421_1	Control	TRUE
1873	4.872	EpiVE	E210421_1	Control	TRUE
1874	4.773	EpiVE	E210421_1	Control	TRUE
1875	4.758	EpiVE	E210421_1	Control	TRUE
1876	4.773	EpiVE	E210421_1	Control	TRUE
1877	4.531	EpiVE	E210421_1	Control	TRUE
1878	4.844	EpiVE	E210421_1	Control	TRUE
1879	4.647	EpiVE	E210421_1	Control	TRUE
1880	4.706	EpiVE	E210421_1	Control	TRUE
1881	4.842	EpiVE	E210421_1	Control	TRUE
1882	4.6	EpiVE	E210421_1	Control	TRUE
1883	4.731	EpiVE	E210421_1	Control	TRUE
1884	4.887	EpiVE	E210421_1	Control	TRUE
1885	4.863	EpiVE	E210421_1	Control	TRUE
1886	4.778	EpiVE	E210421_1	Control	TRUE
1887	4.717	EpiVE	E210421_1	Control	TRUE
1888	4.589	EpiVE	E210421_1	Control	TRUE
1889	4.514	EpiVE	E210421_1	Control	TRUE
1890	4.722	EpiVE	E210421_1	Control	TRUE
1891	4.229	EpiVE	E210421_1	Control	TRUE
1892	4.659	EpiVE	E210421_1	Control	TRUE
1893	4.643	EpiVE	E210421_1	Control	TRUE
1894	4.744	EpiVE	E210421_1	Control	TRUE
1895	5.077	EpiVE	E210421_1	Control	TRUE
1896	4.742	EpiVE	E210421_1	Control	TRUE
1897	4.881	EpiVE	E210421_1	Control	TRUE
1898	4.707	EpiVE	E210421_1	Control	TRUE
1899	4.173	EpiVE	E210421_1	Control	TRUE
1900	4.055	EpiVE	E210421_1	Control	TRUE
1901	4.284	EpiVE	E210421_1	Control	TRUE
1902	4.035	EpiVE	E210421_1	Control	TRUE
1903	4.22	EpiVE	E210421_1	Control	TRUE
1904	4.574	EpiVE	E210421_1	Control	TRUE
1905	4.63	EpiVE	E210421_1	Control	TRUE
1906	4.821	EpiVE	E210421_1	Control	TRUE
1907	4.966	EpiVE	E210421_1	Control	TRUE
1908	4.471	EpiVE	E210421_1	Control	TRUE
1909	4.749	EpiVE	E210421_1	Control	TRUE
1910	4.898	EpiVE	E210421_1	Control	TRUE
1911	4.284	EpiVE	E210421_1	Control	TRUE
1912	4.001	EpiVE	E210421_1	Control	TRUE
1913	3.855	EpiVE	E210421_1	Control	TRUE
1914	3.886	EpiVE	E210421_1	Control	TRUE
1915	4.412	EpiVE	E210421_1	Control	TRUE
1916	4.64	EpiVE	E210421_1	Control	TRUE
1917	4.65	EpiVE	E210421_1	Control	TRUE
1918	4.709	EpiVE	E210421_1	Control	TRUE
1919	4.801	EpiVE	E210421_1	Control	TRUE
1920	4.758	EpiVE	E210421_1	Control	TRUE
1921	4.874	EpiVE	E210421_1	Control	TRUE
1922	5.077	EpiVE	E210421_1	Control	TRUE
1923	4.59	EpiVE	E210421_1	Control	TRUE
1924	4.431	EpiVE	E210421_1	Control	TRUE
1925	4.381	EpiVE	E210421_1	Control	TRUE
1926	4.137	EpiVE	E210421_1	Control	TRUE
1927	4.287	EpiVE	E210421_1	Control	TRUE
1928	4.25	EpiVE	E210421_1	Control	TRUE
1929	4.841	EpiVE	E210421_1	Control	TRUE
1930	4.957	EpiVE	E210421_1	Control	TRUE
1931	5.045	EpiVE	E210421_1	Control	TRUE
1932	5.007	EpiVE	E210421_1	Control	TRUE
1933	4.832	EpiVE	E210421_1	Control	TRUE
1934	4.66	EpiVE	E210421_1	Control	TRUE
1935	4.579	EpiVE	E210421_1	Control	TRUE
1936	4.501	EpiVE	E210421_1	Control	TRUE
1937	4.364	EpiVE	E210421_1	Control	TRUE
1938	4.145	EpiVE	E210421_1	Control	TRUE
1939	4.492	EpiVE	E210421_1	Control	TRUE
1940	4.476	EpiVE	E210421_1	Control	TRUE
1941	4.53	EpiVE	E210421_1	Control	TRUE
1942	4.961	EpiVE	E210421_1	Control	TRUE
1943	5.068	EpiVE	E210421_1	Control	TRUE
1944	5.221	EpiVE	E210421_1	Control	TRUE
1945	5.029	EpiVE	E210421_1	Control	TRUE
1946	4.824	EpiVE	E210421_1	Control	TRUE
1947	4.771	EpiVE	E210421_1	Control	TRUE
1948	4.766	EpiVE	E210421_1	Control	TRUE
1949	4.429	EpiVE	E210421_1	Control	TRUE
1950	4.154	EpiVE	E210421_1	Control	TRUE
1951	4.201	EpiVE	E210421_1	Control	TRUE
1952	4.934	EpiVE	E210421_1	Control	TRUE
1953	4.466	EpiVE	E210421_1	Control	TRUE
1954	4.716	EpiVE	E210421_1	Control	TRUE
1955	4.901	EpiVE	E210421_1	Control	TRUE
1956	5.129	EpiVE	E210421_1	Control	TRUE
1957	4.835	EpiVE	E210421_1	Control	TRUE
1958	4.893	EpiVE	E210421_1	Control	TRUE
1959	4.692	EpiVE	E210421_1	Control	TRUE
1960	4.44	EpiVE	E210421_1	Control	TRUE
1961	4.494	EpiVE	E210421_1	Control	TRUE
1962	4.273	EpiVE	E210421_1	Control	TRUE
1963	4.382	EpiVE	E210421_1	Control	TRUE
1964	4.676	EpiVE	E210421_1	Control	TRUE
1965	4.254	EpiVE	E210421_1	Control	TRUE
1966	4.395	EpiVE	E210421_1	Control	TRUE
1967	4.889	EpiVE	E210421_1	Control	TRUE
1968	4.782	EpiVE	E210421_1	Control	TRUE
1969	4.544	EpiVE	E210421_1	Control	TRUE
1970	4.712	EpiVE	E210421_1	Control	TRUE
1971	4.307	EpiVE	E210421_1	Control	TRUE
1972	4.467	EpiVE	E210421_1	Control	TRUE
1973	4.701	EpiVE	E210421_1	Control	TRUE
1974	4.769	EpiVE	E210421_1	Control	TRUE
1975	4.434	EpiVE	E210421_1	Control	TRUE
1976	4.609	EpiVE	E210421_1	Control	TRUE
1977	4.711	EpiVE	E210421_1	Control	TRUE
1978	4.407	EpiVE	E210421_1	Control	TRUE
1979	4.461	EpiVE	E210421_1	Control	TRUE
1980	4.571	EpiVE	E210421_1	Control	TRUE
1981	4.81	EpiVE	E210421_1	Control	TRUE
1982	4.733	EpiVE	E210421_1	Control	TRUE
1983	4.597	EpiVE	E210421_1	Control	TRUE
1984	4.773	EpiVE	E210421_1	Control	TRUE
1985	4.635	EpiVE	E210421_1	Control	TRUE
1986	4.833	EpiVE	E210421_1	Control	TRUE
1987	4.636	EpiVE	E210421_1	Control	TRUE
1988	4.42	EpiVE	E210421_1	Control	TRUE
1989	4.811	EpiVE	E210421_1	Control	TRUE
1990	4.537	EpiVE	E210421_1	Control	TRUE
1991	4.041	EpiVE	E210421_1	Control	TRUE
1992	4.331	EpiVE	E210421_1	Control	TRUE
1993	4.434	EpiVE	E210421_1	Control	TRUE
1994	4.762	EpiVE	E210421_1	Control	TRUE
1995	4.734	EpiVE	E210421_1	Control	TRUE
1996	4.838	EpiVE	E210421_1	Control	TRUE
1997	4.65	EpiVE	E210421_1	Control	TRUE
1998	4.778	EpiVE	E210421_1	Control	TRUE
1999	4.766	EpiVE	E210421_1	Control	TRUE
[truncated: 83,611 more rows]
