# Supplementary material for: ASPP2 maintains the integrity of mechanically stressed pseudostratified epithelia during morphogenesis
Source: Nat Commun. 2022 Feb 17;13:941. doi: 10.1038/s41467-022-28590-4 (PMC8854694; doi:10.1038/s41467-022-28590-4)
Supplement: Supplementary file 9 — Source Data [file 41467_2022_28590_MOESM9_ESM.zip › Source data/Figure S6h source data.xlsx]

## Sheet: Sheet1
	ROI	EmbryoID	Genotype	Lifetime
1	EXEVE	E210421_1	Control	4.74302
2	EXEVE	E210421_10	Control	4.47875
3	EXEVE	E210421_2	Control	4.67766
4	EXEVE	E210421_3	Control	4.62144
5	EXEVE	E210421_5	Mutant	4.47243
6	EXEVE	E210421_8	Control	4.58146
7	EXEVE	E210428_1	Mutant	4.75844
8	EXEVE	E210428_6	Mutant	4.68468
9	EXEVE	E210506_1	Control	4.70731
10	EXEVE	E210506_2	Control	4.68236
11	EXEVE	E210506_3	Control	4.68428
12	EXEVE	E210506_5	Mutant	4.6694
13	EXEVE	E210506_7	Control	4.69892
14	EXEVE	E210507_1	Mutant	4.79679
15	EXEVE	E210507_4	Mutant	4.69719
