# Supplementary material for: ASPP2 maintains the integrity of mechanically stressed pseudostratified epithelia during morphogenesis
Source: Nat Commun. 2022 Feb 17;13:941. doi: 10.1038/s41467-022-28590-4 (PMC8854694; doi:10.1038/s41467-022-28590-4)
Supplement: Supplementary file 9 — Source Data [file 41467_2022_28590_MOESM9_ESM.zip › Source data/Figure S6i source data.xlsx]

## Sheet: Sheet1
	ROI	EmbryoID	Genotype	Lifetime
1	EpiVE	E210421_1	Control	4.59388
2	EpiVE	E210421_10	Control	4.38157
3	EpiVE	E210421_2	Control	4.4686
4	EpiVE	E210421_3	Control	4.61425
5	EpiVE	E210421_5	Mutant	4.47733
6	EpiVE	E210421_8	Control	4.37243
7	EpiVE	E210428_1	Mutant	4.61201
8	EpiVE	E210428_6	Mutant	4.6074
9	EpiVE	E210506_1	Control	4.58803
10	EpiVE	E210506_2	Control	4.5302
11	EpiVE	E210506_3	Control	4.54557
12	EpiVE	E210506_5	Mutant	4.47483
13	EpiVE	E210506_7	Control	4.47335
14	EpiVE	E210507_1	Mutant	4.71622
15	EpiVE	E210507_4	Mutant	4.57966
