# Supplementary material for: ASPP2 maintains the integrity of mechanically stressed pseudostratified epithelia during morphogenesis
Source: Nat Commun. 2022 Feb 17;13:941. doi: 10.1038/s41467-022-28590-4 (PMC8854694; doi:10.1038/s41467-022-28590-4)
Supplement: Supplementary file 9 — Source Data [file 41467_2022_28590_MOESM9_ESM.zip › Source data/Figure S7a source data.xlsx]

## Sheet: Sheet1
SampleID	Genotype	CellNr	Distance_pix	Displacement_pix	Velocity_pix
Sample 1	WT	Cell 1	736.998	142.948	2.4983
Sample 1	WT	Cell 2	856.755	190.032	2.90426
Sample 1	WT	Cell 3	499.2	220.168	1.72138
Sample 2	WT	Cell 1	804.549	360.972	2.72729
Sample 2	WT	Cell 2	457.387	113.899	1.55047
Sample 2	WT	Cell 3	635.171	372.05	2.15312
Sample 3	WT	Cell 1	491.127	251.746	1.66484
Sample 3	WT	Cell 2	842.975	373.872	2.85754
Sample 3	WT	Cell 3	637.941	439.877	3.11191
Sample 4	WT	Cell 1	801.009	146.277	2.71528
Sample 4	WT	Cell 2	810.759	232.215	2.74833
Sample 4	WT	Cell 3	847.163	67.0522	2.87174
Sample 5	Mutant	Cell 1	878.507	265.008	2.97799
Sample 5	Mutant	Cell 2	806.123	307.065	3.16127
Sample 5	Mutant	Cell 3	852.948	337.006	2.89135
Sample 6	Mutant	Cell 1	564.139	179.402	1.91234
Sample 6	Mutant	Cell 2	617.71	182.236	2.13004
Sample 6	Mutant	Cell 3	620.284	182.727	2.13891
Sample 7	Mutant	Cell 1	990.389	228.705	3.35725
Sample 7	Mutant	Cell 2	762.423	286.028	2.58448
Sample 7	Mutant	Cell 3	694.065	359.273	2.35276
Sample 8	Mutant	Cell 1	615.283	326.392	2.0857
Sample 8	Mutant	Cell 2	774.204	195.543	2.66967
Sample 8	Mutant	Cell 3	805.54	295.027	2.77772
