# Supplementary material for: ASPP2 maintains the integrity of mechanically stressed pseudostratified epithelia during morphogenesis
Source: Nat Commun. 2022 Feb 17;13:941. doi: 10.1038/s41467-022-28590-4 (PMC8854694; doi:10.1038/s41467-022-28590-4)
Supplement: Supplementary file 9 — Source Data [file 41467_2022_28590_MOESM9_ESM.zip › Source data/Figure S7c soure data.xlsx]

## Sheet: Sheet1
	Condition	Microcavities	count	perc
1	Non-infected	No	11	0.44
2	Non-infected	Yes	14	0.56
3	Cre-infected	No	4	0.153846
4	Cre-infected	Yes	22	0.846154
